# Supplementary material for: Association of thyroid hormone with osteoarthritis: from mendelian randomization and RNA sequencing analysis
Source: J Orthop Surg Res. 2024 Jul 25;19:429. doi: 10.1186/s13018-024-04939-x (PMC11270794; doi:10.1186/s13018-024-04939-x)
Supplement: Supplementary file 1 — Supplementary Material 1. [file 13018_2024_4939_MOESM1_ESM.xlsx]

## Sheet: Primers
Supplemental Table S1. Primer sequences used in RT-qPCR analysis
Genes	Forward	Reverse
MMP13	ACTGAGAGGCTCCGAGAAATG	GAACCCCGCATCTTGGCTT
COL10A1	CATAAAAGGCCCACTACCCAAC	ACCTTGCTCTCCTCTTACTGC
COL2A1	TGGACGATCAGGCGAAACC	GCTGCGGATGCTCTCAATCT
MAFB	TCAAGTTCGACGTGAAGAAGG	GTTCATCTGCTGGTAGTTGCT
ANGPTL2	GAACCGAGTGCATAAGCAGGA	GTGACCCGCGAGTTCATGTT
C1QTNF1	GTGCCCCAGATCAACATCACT	CCGTGTCGAAGATCACCGTC
COL3A1	TTGAAGGAGGATGTTCCCATCT	ACAGACACATATTTGGCATGGTT
RUNX2	CCGCCTCAGTGATTTAGGGC	GGGTCTGTAATCTGACTCTGTCC

## Sheet: Significant genes n=2253
Supplemental Table S2. DEGs between OA and normal human cartilage
	baseMean	log2FoldChange	lfcSE	stat	pvalue	padj
A2M-AS1	147.945	2.02323	0.4462	4.53435	5.77806e-06	8.76622e-05
A4GNT	2.83348	1.49474	0.534203	2.79807	0.0051409	0.0240288
AARD	7.27991	-1.55765	0.594182	-2.62151	0.00875411	0.0363759
AATK	14.4016	-1.1678	0.350056	-3.33604	0.000849815	0.0057157
ABCA1	476.452	-1.79753	0.404181	-4.44733	8.69436e-06	0.000124868
ABCA12	13.9521	1.68029	0.38581	4.35523	1.3293e-05	0.000177335
ABCA13	11.2655	2.45865	0.795805	3.08951	0.00200486	0.0113715
ABCC10	55.662	1.00452	0.18344	5.47605	4.34928e-08	1.28218e-06
ABCC3	22.9273	1.41929	0.463925	3.05931	0.00221848	0.0123529
ABCG5	7.79857	1.26127	0.333291	3.7843	0.000154139	0.00139627
ABHD4	90.3907	-1.21088	0.24154	-5.01318	5.35384e-07	1.1454e-05
ABHD6	34.3031	1.22988	0.24196	5.08296	3.7159e-07	8.40491e-06
ABLIM1	288.21	-1.23558	0.215116	-5.74377	9.25918e-09	3.36483e-07
ABLIM3	30.1118	1.88079	0.387027	4.85959	1.17629e-06	2.27301e-05
ABRACL	23.9894	1.4548	0.243707	5.96945	2.38061e-09	1.02097e-07
ABTB1	99.6116	-1.11194	0.337735	-3.29236	0.000993508	0.00647227
ACADL	120.78	-2.23297	0.37605	-5.93795	2.88603e-09	1.20706e-07
ACOX2	11.9764	1.32263	0.466007	2.83823	0.00453648	0.0216906
ACPL2	527.249	1.3422	0.310184	4.3271	1.51089e-05	0.000197725
ACPP	7.69763	-2.50925	0.790696	-3.17346	0.00150631	0.00902197
ACSL4	742.476	-1.09429	0.299536	-3.65327	0.000258925	0.00215134
ACSM4	1.54718	1.91806	0.699072	2.74372	0.00607467	0.0274268
ACSM5	2.59798	1.55902	0.609779	2.55669	0.0105673	0.0422192
ACSS1	27.2162	-1.10299	0.397181	-2.77704	0.00548568	0.0252965
ACTN2	19.6908	-1.40153	0.517715	-2.70715	0.00678629	0.02987
ADAM12	249.127	2.20452	0.365769	6.02707	1.66957e-09	7.47084e-08
ADAMTS12	21.2878	3.08819	0.668738	4.61794	3.87575e-06	6.2314e-05
ADAMTS14	30.4098	3.10372	0.425487	7.2945	2.99768e-13	3.27452e-11
ADAMTS16	11.0485	1.30288	0.406179	3.20765	0.00133823	0.00821249
ADAMTS2	346.547	1.848	0.389724	4.74183	2.11796e-06	3.8074e-05
ADAMTS5	344.066	2.20455	0.370675	5.94738	2.72461e-09	1.15516e-07
ADAMTS7	18.2528	2.16059	0.422753	5.11078	3.20839e-07	7.37373e-06
ADAMTSL2	726.42	-1.77875	0.393702	-4.518	6.24275e-06	9.38687e-05
ADAMTSL5	3.21096	2.01636	0.644167	3.13018	0.00174701	0.0101731
ADCY1	29.37	1.14448	0.308688	3.70755	0.00020927	0.00180499
ADCY2	573.355	-1.20486	0.213334	-5.64776	1.62549e-08	5.47828e-07
ADCY7	104.239	1.518	0.235377	6.44922	1.12429e-10	6.6703e-09
ADCYAP1R1	15.9423	-1.45835	0.415969	-3.50591	0.000455049	0.00341011
ADM	1600.77	-4.22387	0.355511	-11.8811	1.48369e-32	4.59202e-29
ADPGK-AS1	8.59104	-1.04099	0.336504	-3.09355	0.00197776	0.0112452
ADSSL1	662.063	-2.00937	0.300834	-6.67935	2.39999e-11	1.68817e-09
ADTRP	30.6308	2.07113	0.386566	5.35776	8.42602e-08	2.30443e-06
AEBP1	5905.08	1.40055	0.244468	5.72897	1.01043e-08	3.63637e-07
AEN	56.9098	1.06399	0.213434	4.98509	6.19317e-07	1.29659e-05
AGPAT4-IT1	47.4323	1.03174	0.184596	5.58921	2.28101e-08	7.32843e-07
AGPAT9	27.2554	-1.18809	0.227382	-5.22507	1.74092e-07	4.35113e-06
AGR2	16.3788	1.99416	0.661838	3.01307	0.00258622	0.0139977
AGTR2	3.29258	3.88669	0.984372	3.94839	7.86784e-05	0.000801458
AIF1	10.2822	3.15295	0.814511	3.87097	0.000108402	0.00103872
AIM1	34.0745	1.42168	0.420138	3.38383	0.000714811	0.00493826
AK8	6.33501	-1.04137	0.291728	-3.56967	0.000357432	0.0027791
AKAP12	138.612	-1.90546	0.217347	-8.76694	1.83594e-18	5.32711e-16
AKNA	200.354	-1.39206	0.26493	-5.25444	1.48472e-07	3.79247e-06
AKR1C2	436.138	1.83433	0.350971	5.22644	1.72805e-07	4.33061e-06
AKR7A2P1	32.213	-2.56024	0.524839	-4.87814	1.07089e-06	2.10215e-05
ALDH1A2	451.113	1.0391	0.285069	3.64509	0.000267302	0.00220613
ALDH1B1	42.215	1.15843	0.210436	5.50489	3.69408e-08	1.11362e-06
ALDH1L1	145.16	-2.48158	0.324564	-7.6459	2.07493e-14	2.87548e-12
ALDH1L1-AS2	11.4137	-1.67846	0.445457	-3.76795	0.000164592	0.00147655
ALDH2	231.1	-1.18266	0.213213	-5.54687	2.90828e-08	9.03123e-07
ALDH3A2	548.129	-1.14574	0.176646	-6.48609	8.80948e-11	5.36898e-09
ALG14	54.8717	1.03877	0.273213	3.80205	0.000143504	0.00131978
ALOX5	6.1705	1.38795	0.512996	2.70558	0.00681853	0.0299693
ALOX5AP	4.06841	2.60375	0.875174	2.97512	0.00292874	0.0154596
ALPL	35.6613	4.06954	0.788696	5.15983	2.47174e-07	5.86958e-06
ALX4	21.3011	1.19338	0.384816	3.10117	0.0019276	0.0109971
AMPD3	145.441	-1.29003	0.26531	-4.86234	1.16006e-06	2.24634e-05
AMTN	110.217	4.51689	0.703646	6.41926	1.3694e-10	7.87296e-09
ANGPT1	10.4056	1.44585	0.559973	2.582	0.00982285	0.0397928
ANGPTL1	151.162	1.1404	0.257711	4.42512	9.63893e-06	0.000136138
ANGPTL2	7020.34	1.52267	0.323841	4.70191	2.5774e-06	4.4773e-05
ANGPTL4	1554.34	-2.72474	0.342129	-7.96407	1.66477e-15	2.78512e-13
ANGPTL7	287.94	-1.3526	0.447116	-3.02517	0.00248494	0.0135244
ANKDD1B	5.00197	1.47435	0.409085	3.60403	0.000313325	0.00251012
ANKRD30BP3	4.09859	1.7999	0.509459	3.53296	0.000410932	0.00313775
ANKRD37	76.6635	-2.16798	0.281245	-7.70852	1.27283e-14	1.8466e-12
ANKRD42	164.934	-1.12752	0.28625	-3.93894	8.18437e-05	0.000829153
ANKZF1	526.266	-1.32052	0.280952	-4.70015	2.59969e-06	4.49996e-05
ANLN	33.9047	3.40938	0.444348	7.67278	1.68305e-14	2.38582e-12
ANO1	196.534	1.09942	0.268638	4.09258	4.26591e-05	0.000474359
ANPEP	112.529	3.07963	0.538087	5.7233	1.04478e-08	3.73751e-07
ANTXR1	918.464	1.26036	0.216969	5.80896	6.28611e-09	2.38718e-07
AOAH	11.6833	1.03802	0.393802	2.6359	0.00839154	0.0353022
AOC2	122.423	2.4067	0.364929	6.59499	4.25271e-11	2.8345e-09
AOC3	28.284	1.65484	0.334975	4.94018	7.80513e-07	1.59558e-05
AP1S3	7.99473	1.6316	0.408877	3.99044	6.59503e-05	0.000688032
AP3B2	2.52455	1.39302	0.554112	2.51398	0.0119379	0.0462714
APBB1IP	26.3619	1.30332	0.511724	2.54693	0.0108676	0.0430945
APMAP	178.825	1.03005	0.213127	4.83302	1.34478e-06	2.55082e-05
APOBEC3B	1.57095	3.08498	0.984944	3.13214	0.0017354	0.0101118
APOBEC3H	3.36599	-2.41397	0.698753	-3.45469	0.000550924	0.00399635
APOD	7277.56	-1.6463	0.634212	-2.59582	0.00943654	0.038593
APOE	17.3113	1.8805	0.658993	2.8536	0.00432272	0.0208882
APOF	1.9229	-1.66363	0.6544	-2.54221	0.0110152	0.0435776
AQP1	632.535	1.72194	0.428643	4.01718	5.88986e-05	0.000623928
AQP3	272.245	1.35204	0.389928	3.4674	0.000525512	0.00385264
ARHGAP10	301.779	-1.0049	0.293549	-3.42327	0.000618723	0.00439712
ARHGAP11B	1.97326	2.16456	0.70961	3.05035	0.00228575	0.0126329
ARHGAP18	26.324	1.26509	0.324298	3.90102	9.579e-05	0.000939683
ARHGAP44	22.2623	1.53125	0.275859	5.55082	2.84329e-08	8.8442e-07
ARHGAP9	8.77582	2.23308	0.500409	4.46251	8.1005e-06	0.000117337
ARHGDIB	111.204	1.68627	0.270837	6.22615	4.78038e-10	2.43878e-08
ARHGEF2	732.72	-1.31197	0.181808	-7.21624	5.34452e-13	5.51376e-11
ARHGEF37	46.4559	-1.78228	0.293625	-6.06992	1.27977e-09	5.98622e-08
ARHGEF38	7.69661	1.56152	0.45643	3.42115	0.000623569	0.00442599
ARHGEF5	74.2974	-1.02124	0.248345	-4.11217	3.91966e-05	0.000442666
ARID5A	90.8609	-1.29479	0.265385	-4.87894	1.06659e-06	2.09986e-05
ARID5B	705.719	-1.20326	0.305634	-3.93695	8.25238e-05	0.000833769
ARIH2OS	12.7263	-1.1747	0.312684	-3.75682	0.000172089	0.00153344
ARL4C	83.5083	2.86182	0.477303	5.99581	2.02478e-09	8.88891e-08
ARNT2	12.7961	1.9038	0.566123	3.36287	0.000771374	0.00525667
ARNTL	149.662	-1.94071	0.275329	-7.04869	1.80607e-12	1.59708e-10
ARNTL2	87.9763	1.96808	0.300935	6.53988	6.15676e-11	3.98366e-09
ARPC1B	221.099	1.01192	0.208706	4.84854	1.24376e-06	2.37376e-05
ARPC5	183.535	1.06849	0.248807	4.29444	1.75134e-05	0.000223106
ARRDC3	1398.29	-1.36597	0.312549	-4.37042	1.24007e-05	0.000166871
ARRDC3-AS1	44.9967	-1.46771	0.496709	-2.95486	0.0031281	0.016235
ARSB	99.4857	1.3127	0.238109	5.51303	3.5271e-08	1.06811e-06
ARSI	17.4534	1.87437	0.425814	4.40186	1.07327e-05	0.000148931
ASB12	1.45282	2.1586	0.794538	2.7168	0.00659167	0.0291377
ASH1L-AS1	18.3407	-1.43377	0.229278	-6.25342	4.01567e-10	2.08882e-08
ASIC4	6.18442	-1.1712	0.389334	-3.00821	0.00262795	0.0141576
ASNS	126.331	-1.21882	0.211744	-5.75611	8.6075e-09	3.16517e-07
ASPHD1	3.28498	1.44582	0.507693	2.84783	0.00440181	0.0212096
ASPM	41.8995	4.26498	0.503262	8.47466	2.3577e-17	5.40525e-15
ASPN	3596.66	1.42028	0.516723	2.74864	0.00598435	0.0270981
ASS1	649.762	-1.19923	0.184795	-6.4895	8.61241e-11	5.31337e-09
ASTL	3.47527	-3.28224	0.77968	-4.20973	2.55682e-05	0.000307912
ASTN2	17.1486	1.13251	0.255987	4.42409	9.68508e-06	0.000136666
ATF3	111.312	-3.50954	0.374744	-9.36515	7.59425e-21	3.71119e-18
ATG2A	136.493	-1.24162	0.294959	-4.20946	2.55976e-05	0.000308068
ATOH8	610.923	-2.38337	0.32595	-7.31207	2.63055e-13	2.97861e-11
ATP10B	2.50756	3.62239	1.08846	3.328	0.000874716	0.00584088
ATP5J2	185.779	1.60854	0.451172	3.56525	0.000363508	0.00281851
ATP5L2	20.0354	1.49127	0.566174	2.63395	0.00843978	0.0354265
ATP8A1	107.385	-1.48983	0.230097	-6.47478	9.49529e-11	5.74357e-09
ATP8B4	19.9615	1.28046	0.389042	3.29131	0.000997236	0.00649322
ATRNL1	108.206	1.99225	0.462988	4.30304	1.68472e-05	0.000216208
AUNIP	4.71226	2.13023	0.474307	4.49124	7.08105e-06	0.000104444
AURKA	8.58078	1.46876	0.308029	4.76825	1.85829e-06	3.40656e-05
AURKB	4.47571	1.91013	0.518653	3.68287	0.000230624	0.00195022
AVIL	49.8524	1.3988	0.265929	5.26004	1.44021e-07	3.70939e-06
AVPI1	231.499	-2.14243	0.278992	-7.67919	1.60096e-14	2.28691e-12
AVPR1A	62.2922	-2.62545	0.534513	-4.91185	9.022e-07	1.80927e-05
B3GALT6	79.8374	1.3071	0.25075	5.21278	1.8603e-07	4.59996e-06
B3GNT8	10.3627	-1.24119	0.310747	-3.99421	6.49105e-05	0.000678709
BAALC	234.656	1.55854	0.364525	4.27554	1.90678e-05	0.000240194
BAG3	477.128	-1.22463	0.246806	-4.96194	6.97933e-07	1.44167e-05
BAIAP2	247.106	-1.13104	0.245094	-4.61474	3.93592e-06	6.29544e-05
BASP1	52.7521	3.18352	0.527074	6.03998	1.54138e-09	6.9876e-08
BCKDHA	136.983	-1.39804	0.245859	-5.68636	1.29776e-08	4.49617e-07
BCL3	124.097	-1.26815	0.329175	-3.85251	0.000116911	0.00110486
BCL6	2758.66	-1.36893	0.31881	-4.29387	1.75585e-05	0.000223483
BCL7A	35.4554	-1.72267	0.252285	-6.82828	8.59412e-12	6.46125e-10
BCMO1	1.9928	2.44454	0.964322	2.53498	0.0112453	0.0442425
BCOR	607.435	-1.76365	0.206701	-8.53237	1.43375e-17	3.50327e-15
BCR	218.708	-1.40807	0.243617	-5.77986	7.47645e-09	2.79352e-07
BDKRB1	6.11013	1.34575	0.51914	2.59227	0.00953443	0.0389018
BEND5	27.7661	-1.68499	0.198901	-8.47151	2.42225e-17	5.4855e-15
BEND6	34.8416	1.78397	0.422638	4.22103	2.43184e-05	0.000294335
BEST1	46.1804	-1.06351	0.310619	-3.42384	0.000617438	0.00438967
BEX2	147.09	-1.59663	0.525109	-3.04057	0.00236134	0.012939
BFSP1	134.719	1.24255	0.347435	3.57634	0.000348438	0.00272098
BHLHE22	10.7251	1.2416	0.411712	3.01569	0.00256393	0.0138973
BHLHE40	5430.19	-2.43808	0.239187	-10.1932	2.12647e-24	1.79493e-21
BHLHE41	2664.07	-2.01226	0.277837	-7.24258	4.40217e-13	4.61855e-11
BICD2	169.169	1.13867	0.138424	8.2259	1.93735e-16	3.74757e-14
BIRC3	58.8551	-1.17262	0.407857	-2.87507	0.00403933	0.019823
BIRC5	8.48875	3.4162	0.657546	5.19537	2.04311e-07	5.01859e-06
BIRC7	4.44329	2.6301	0.719091	3.65754	0.000254645	0.00212338
BLID	32.0618	1.80472	0.56171	3.2129	0.00131403	0.00808776
BLOC1S1	15.5084	1.11863	0.310935	3.59763	0.000321133	0.00255722
BMP1	297.882	1.363	0.214578	6.35201	2.12516e-10	1.17105e-08
BMP8B	8.09919	1.16554	0.449002	2.59586	0.00943552	0.038593
BMPR1B	10.4065	1.6306	0.440873	3.69856	0.000216822	0.00185633
BNC1	3.73378	2.30197	0.76792	2.99766	0.00272058	0.014572
BNIP3	1836.66	-2.03021	0.323659	-6.27268	3.54882e-10	1.8722e-08
BNIP3L	2139.88	-1.06348	0.139215	-7.63911	2.18734e-14	2.98669e-12
BOLA3	38.4416	1.21809	0.426017	2.85925	0.00424643	0.0206106
BPGM	153.046	1.05781	0.220432	4.79879	1.59628e-06	2.99122e-05
BRE-AS1	14.6655	-2.38869	0.359597	-6.64267	3.08043e-11	2.11865e-09
BTBD11	151.213	1.06884	0.264948	4.03417	5.47963e-05	0.000587171
BTG1	2560.19	-1.21676	0.319838	-3.8043	0.000142204	0.00130989
BTG2	915.496	-2.42832	0.346751	-7.00308	2.50393e-12	2.14277e-10
BTG3	230.091	-1.01813	0.232437	-4.38024	1.1855e-05	0.000160915
BUB1	9.25709	3.11494	0.502885	6.19413	5.86076e-10	2.91781e-08
BUB1B	5.45038	4.10372	0.750497	5.46801	4.5512e-08	1.33565e-06
C10orf10	2537.1	-2.17001	0.314509	-6.89969	5.21156e-12	4.15359e-10
C10orf105	414.879	1.2454	0.315235	3.95069	7.79248e-05	0.00079509
C10orf129	1.56834	2.38588	0.905719	2.63424	0.00843269	0.0354121
C11orf16	2.32197	1.42539	0.5636	2.52909	0.0114359	0.0448404
C11orf35	10.9657	-2.41784	0.402447	-6.00784	1.88016e-09	8.37281e-08
C11orf85	3.30448	-2.04181	0.595548	-3.42845	0.000607033	0.00433062
C12orf49	34.3579	1.31246	0.230799	5.6866	1.29596e-08	4.49617e-07
C12orf60	8.57115	1.21051	0.266737	4.53821	5.6733e-06	8.62843e-05
C12orf70	2.2088	3.35733	0.812122	4.13402	3.56478e-05	0.000409135
C12orf75	82.843	1.21725	0.390936	3.11369	0.00184761	0.0106487
C14orf119	86.2643	1.38082	0.179064	7.71133	1.24516e-14	1.82068e-12
C14orf182	8.72245	1.14866	0.294035	3.90655	9.36221e-05	0.000922314
C14orf183	3.68344	1.35021	0.453666	2.97621	0.00291833	0.0154133
C15orf39	80.5429	-1.07669	0.25985	-4.1435	3.42051e-05	0.000395018
C15orf48	6.21848	2.35025	0.573156	4.10055	4.12169e-05	0.000460726
C15orf60	9.22733	1.13087	0.305944	3.69634	0.000218729	0.00186921
C16orf54	3.04394	3.86354	0.796564	4.85026	1.23301e-06	2.36295e-05
C17orf100	6.56476	-1.37948	0.431942	-3.19368	0.00140471	0.00853583
C17orf66	3.31192	1.38557	0.433015	3.19983	0.00137509	0.00839983
C17orf78	4.53802	1.86966	0.413523	4.5213	6.14612e-06	9.25656e-05
C17orf96	15.3042	-1.31127	0.38695	-3.38874	0.000702158	0.00486533
C18orf63	3.16325	3.68328	1.28949	2.85639	0.00428489	0.0207701
C19orf35	27.7564	-2.87041	0.318335	-9.01696	1.93374e-19	7.32848e-17
C19orf69	1.90948	-1.94472	0.703331	-2.76501	0.00569206	0.0260927
C1QA	12.692	4.73309	0.783646	6.03983	1.54277e-09	6.9876e-08
C1QB	19.2204	4.36475	0.722211	6.0436	1.50712e-09	6.89316e-08
C1QC	19.4833	2.76242	0.987675	2.79689	0.00515964	0.0240861
C1QL1	2.36688	3.37932	0.876204	3.85677	0.000114894	0.00108801
C1QTNF1	96.3126	1.79928	0.377973	4.76035	1.93258e-06	3.52882e-05
C1QTNF2	21.6675	1.7186	0.425811	4.03605	5.43585e-05	0.00058499
C1QTNF3	84.9347	1.02892	0.286146	3.59578	0.000323416	0.00256989
C1R	2262.29	1.06273	0.272224	3.9039	9.46547e-05	0.000931005
C1orf100	1.37496	2.68051	0.700474	3.82671	0.000129869	0.00121189
C1orf189	1.8839	1.56451	0.579575	2.69941	0.0069462	0.0303953
C1orf226	24.0761	-1.16563	0.344212	-3.38636	0.000708267	0.00490217
C1orf233	4.05792	3.55744	0.797176	4.46255	8.09885e-06	0.000117337
C1orf51	163.935	-1.19829	0.30915	-3.87609	0.000106146	0.00102397
C1orf87	14.3055	-1.8873	0.481861	-3.91669	8.97714e-05	0.000890997
C2	155.462	1.47052	0.260754	5.63951	1.70535e-08	5.69575e-07
C20orf111	336.037	-1.12046	0.269165	-4.16273	3.14459e-05	0.00036676
C20orf203	13.86	-1.01102	0.288369	-3.506	0.000454895	0.00341011
C21orf67	8.32421	1.17522	0.274311	4.28427	1.83343e-05	0.000232402
C22orf24	5.14624	-1.4118	0.482694	-2.92484	0.00344636	0.0175015
C22orf26	80.2223	-2.04438	0.320401	-6.38068	1.763e-10	9.9209e-09
C2CD4B	3.39671	-2.44712	0.880805	-2.77828	0.00546474	0.0252313
C2orf50	1.74431	-1.74936	0.570913	-3.06414	0.00218298	0.0121919
C2orf62	5.07536	-1.52921	0.381741	-4.00587	6.17893e-05	0.000651208
C2orf70	2.67031	-1.34372	0.53687	-2.50288	0.0123188	0.0473233
C3AR1	6.97618	1.50188	0.53747	2.79435	0.00520043	0.0242113
C3orf14	8.02439	1.37352	0.424388	3.23649	0.00121011	0.00760468
C3orf52	17.8671	1.37985	0.429217	3.2148	0.00130534	0.00805322
C3orf55	6.10595	1.52363	0.474676	3.20984	0.0013281	0.00815839
C3orf62	31.5382	1.02959	0.190038	5.41784	6.03246e-08	1.72078e-06
C3orf65	6.13198	-1.2483	0.424742	-2.93897	0.00329303	0.0168974
C3orf80	2.4673	1.95544	0.615368	3.17768	0.00148458	0.0089161
C4BPA	34.048	1.81025	0.496713	3.64447	0.000267948	0.0022095
C4orf47	98.8113	-1.27753	0.236703	-5.39717	6.77015e-08	1.89625e-06
C5orf27	127.418	-2.46338	0.582924	-4.22591	2.37982e-05	0.000288656
C5orf30	7.31076	1.80584	0.422996	4.26918	1.96195e-05	0.000246172
C5orf4	627.865	-1.38805	0.264552	-5.24677	1.54791e-07	3.9275e-06
C5orf49	26.1237	-1.1566	0.304656	-3.7964	0.00014681	0.00134365
C6orf123	6.81104	-1.71219	0.548951	-3.11903	0.00181449	0.0104969
C6orf223	8.01455	-2.26436	0.437183	-5.17943	2.22565e-07	5.38156e-06
C7orf73	291.62	1.38752	0.217591	6.37673	1.80911e-10	1.0119e-08
C8B	6.53656	1.36052	0.501921	2.71063	0.00671553	0.0296077
C8orf42	138.437	-1.13082	0.198926	-5.6846	1.31116e-08	4.52374e-07
C9	5.01625	2.28796	0.50444	4.53565	5.7427e-06	8.72684e-05
C9orf142	31.4649	1.10803	0.364077	3.0434	0.00233923	0.0128443
C9orf173	8.56023	-1.31391	0.328608	-3.99841	6.37702e-05	0.000668291
C9orf174	3.76688	-2.11544	0.504191	-4.19572	2.72008e-05	0.000324002
C9orf47	14.2951	-1.07577	0.394621	-2.72609	0.00640892	0.0285473
C9orf72	120.518	-1.36085	0.279773	-4.86415	1.14953e-06	2.23292e-05
CA1	11.8759	1.07276	0.386171	2.77795	0.00547024	0.0252441
CA11	163.221	-1.06183	0.373617	-2.84203	0.00448267	0.0214916
CA12	41.281	3.00004	0.638365	4.69957	2.60714e-06	4.50421e-05
CACNA1A	25.3712	2.07138	0.437296	4.7368	2.17121e-06	3.87687e-05
CACNA1H	43.0343	-1.74094	0.508096	-3.42641	0.000611628	0.0043567
CACNA1I	18.7822	1.54359	0.378459	4.07863	4.53019e-05	0.00050045
CADM1	78.2221	1.32041	0.356435	3.70448	0.000211825	0.0018228
CALB1	7.86942	1.32909	0.389029	3.41644	0.000634454	0.00449173
CALCOCO1	913.668	-1.10009	0.220733	-4.98381	6.23433e-07	1.30373e-05
CAMK2A	11.1079	1.16754	0.270985	4.30851	1.64356e-05	0.000211656
CAMK2B	13.7372	1.11213	0.398165	2.79314	0.00521997	0.0242762
CAMK2N1	48.5188	1.28699	0.348518	3.69274	0.000221851	0.00189067
CAMK2N2	1.86249	1.83298	0.669946	2.73601	0.00621899	0.0279156
CAP2	14.2691	1.4054	0.35263	3.98547	6.73474e-05	0.000699855
CAPN12	10.8833	-1.11298	0.357313	-3.11487	0.00184028	0.0106201
CAPS	231.644	1.19049	0.28399	4.19202	2.7648e-05	0.000328486
CAPZB	505.842	1.20712	0.307917	3.92029	8.84439e-05	0.000880173
CARD6	41.06	1.43969	0.279473	5.15143	2.5851e-07	6.09977e-06
CASC5	19.9512	2.72064	0.484596	5.61425	1.97412e-08	6.4884e-07
CASP12	20.1415	-1.24906	0.319594	-3.90826	9.29638e-05	0.000917579
CASZ1	11.5841	-1.23847	0.377898	-3.27727	0.00104817	0.00675151
CATSPER1	6.11145	1.53879	0.486049	3.16592	0.00154593	0.00922492
CBLN4	3.15716	2.19999	0.826595	2.6615	0.00777925	0.0332782
CBWD6	17.9445	-1.09752	0.329205	-3.33385	0.000856537	0.00574842
CBX8	6.37124	1.94266	0.50199	3.86992	0.000108869	0.00104211
CCBE1	6.53303	2.02522	0.542531	3.73292	0.000189275	0.00166173
CCDC112	14.6798	1.15912	0.330991	3.50195	0.000461863	0.00345282
CCDC129	204.276	1.48578	0.471634	3.15028	0.00163113	0.00960675
CCDC147	13.5966	-1.11892	0.395308	-2.8305	0.00464749	0.0220839
CCDC164	13.5681	1.55823	0.33758	4.61587	3.91445e-06	6.27731e-05
CCDC168	14.115	1.59942	0.464906	3.4403	0.000581064	0.00419043
CCDC179	1.33903	2.31933	0.931389	2.49019	0.0127675	0.0486344
CCDC28A	74.7463	-1.00704	0.27399	-3.67545	0.000237426	0.00199412
CCDC54	1.73916	2.37535	0.640799	3.70686	0.000209842	0.00180909
CCDC60	2.71099	3.67051	1.19942	3.06023	0.00221166	0.0123273
CCDC64B	3.67812	2.14663	0.559143	3.83915	0.00012346	0.00116025
CCDC67	8.32285	1.18137	0.368589	3.20511	0.00135012	0.00827452
CCDC80	4038.9	1.27764	0.284163	4.49616	6.91919e-06	0.0001023
CCDC96	16.0172	-1.15003	0.350895	-3.27741	0.00104764	0.00675151
CCKAR	2.79595	3.21041	0.876093	3.66446	0.000247857	0.00207284
CCL3	2.28035	4.15262	0.986247	4.21053	2.54777e-05	0.000307022
CCL4	2.48439	4.45337	0.971551	4.58378	4.5665e-06	7.18643e-05
CCNA1	2.00978	2.04552	0.818017	2.50058	0.0123989	0.0475816
CCNA2	18.4762	1.5128	0.282995	5.34569	9.00739e-08	2.4383e-06
CCNB1	15.3754	1.02327	0.319924	3.19849	0.0013815	0.00842915
CCNB1IP1	250.67	-1.41038	0.246666	-5.71777	1.07934e-08	3.83971e-07
CCNB3	3.6025	1.78749	0.617045	2.89686	0.00376924	0.0187152
CCND1	460.802	2.18023	0.310326	7.02559	2.13156e-12	1.84108e-10
CCNG2	451.083	-1.52189	0.178995	-8.5024	1.8571e-17	4.36537e-15
CCNH	204.335	-1.08174	0.181081	-5.97382	2.31762e-09	9.98564e-08
CCNI2	4.4031	1.46052	0.473856	3.0822	0.00205475	0.0115872
CCNJ	44.6803	1.31656	0.146778	8.96968	2.97377e-19	1.06198e-16
CCNL1	1132.81	-1.99223	0.215633	-9.23896	2.48894e-20	1.10047e-17
CCR1	5.62356	2.87953	0.949053	3.03411	0.00241248	0.0131686
CCR5	2.46926	3.30329	1.04953	3.1474	0.00164731	0.00968973
CCR9	6.25235	-1.4768	0.485069	-3.04451	0.00233058	0.0128044
CD163	35.0188	2.82366	0.819962	3.44364	0.000573934	0.00415353
CD163L1	4.04825	1.38065	0.461894	2.98911	0.00279789	0.0148995
CD248	4.48546	1.69984	0.579837	2.93158	0.00337242	0.0172096
CD274	30.0987	-1.2912	0.314775	-4.10198	4.09623e-05	0.000458511
CD276	222.862	1.60604	0.223171	7.19645	6.18009e-13	6.20347e-11
CD28	4.79804	2.19073	0.63749	3.4365	0.000589285	0.00423327
CD300C	8.76439	3.04245	0.468094	6.49965	8.05061e-11	5.01677e-09
CD37	20.6962	-1.51663	0.395711	-3.83266	0.000126766	0.00118532
CD3EAP	15.4026	1.1595	0.323977	3.57895	0.000344974	0.00270645
CD4	56.7895	1.01959	0.251119	4.06018	4.90339e-05	0.000535623
CD53	8.89613	1.54249	0.535744	2.87915	0.00398746	0.0196151
CD55	1300.04	1.74641	0.289023	6.04244	1.51799e-09	6.9091e-08
CD70	2.4772	4.15114	0.887554	4.67705	2.91032e-06	4.90869e-05
CD74	249.56	1.7396	0.501806	3.46668	0.00052693	0.00385885
CD79B	58.8908	-1.06109	0.269423	-3.93836	8.20392e-05	0.000830414
CD80	4.79867	1.72633	0.440236	3.92136	8.80498e-05	0.000877789
CD84	14.6063	2.48437	0.682823	3.63839	0.00027435	0.0022503
CDA	96.0104	-1.34101	0.41742	-3.2126	0.00131538	0.0080902
CDC20	9.27807	1.26951	0.318054	3.99148	6.5661e-05	0.00068617
CDC25A	11.2759	1.35014	0.354464	3.80896	0.000139551	0.00128865
CDC42EP4	320.355	-1.05272	0.285363	-3.68906	0.000225085	0.00191034
CDCA2	5.18614	1.81371	0.544727	3.32958	0.000869772	0.00582042
CDCP1	5.38995	1.74088	0.606217	2.87171	0.00408251	0.019998
CDH1	3.65941	2.94352	1.07129	2.74764	0.00600253	0.0271672
CDH10	8.03396	3.64651	0.681277	5.35247	8.67632e-08	2.36245e-06
CDH11	172.407	2.24117	0.486339	4.60824	4.06098e-06	6.47317e-05
CDH2	11.0049	2.98619	0.65852	4.53471	5.76839e-06	8.75871e-05
CDH9	1.65535	4.08675	1.5938	2.56414	0.010343	0.0414839
CDHR4	19.9428	1.79198	0.387542	4.62396	3.76486e-06	6.07943e-05
CDK1	9.819	3.13554	0.538844	5.81902	5.91921e-09	2.27107e-07
CDK17	477.879	-1.04571	0.31808	-3.28758	0.00101053	0.00656597
CDK2AP1	1023.26	1.172	0.308424	3.79995	0.000144722	0.00132716
CDK6	302.644	1.83091	0.275473	6.64643	3.00296e-11	2.08079e-09
CDKN1A	423.015	-2.98625	0.316587	-9.43264	3.99898e-21	2.12174e-18
CDKN1B	542.851	-1.3043	0.167231	-7.79941	6.21979e-15	9.39036e-13
CDKN1C	400.265	-1.31015	0.389082	-3.36728	0.000759145	0.00518666
CDKN2B	24.1225	1.52598	0.325578	4.68698	2.7727e-06	4.73244e-05
CDKN3	21.5284	1.38507	0.360597	3.84104	0.000122515	0.00115312
CDYL2	7.66288	2.29413	0.479765	4.78178	1.73752e-06	3.22014e-05
CEBPB	795.058	-1.41371	0.24972	-5.66119	1.50331e-08	5.14115e-07
CEBPD	2218	-1.24204	0.489906	-2.53526	0.0112364	0.0442425
CEBPG	241.58	-1.5483	0.188003	-8.23549	1.78824e-16	3.49553e-14
CECR5	66.144	-1.20174	0.168787	-7.11984	1.0805e-12	1.01852e-10
CELF2	41.5977	1.14916	0.388888	2.95499	0.00312679	0.0162328
CELF2-AS2	3.96889	1.62632	0.441731	3.68169	0.00023169	0.00195656
CENPE	26.6188	1.60978	0.362174	4.44478	8.79802e-06	0.000126162
CENPF	48.3874	3.07252	0.417868	7.35283	1.94051e-13	2.25221e-11
CENPI	5.8088	2.03495	0.588994	3.45497	0.000550362	0.00399383
CENPK	11.2639	1.5077	0.317097	4.7547	1.98744e-06	3.59715e-05
CENPN	31.5759	1.01447	0.187724	5.40405	6.5151e-08	1.83589e-06
CENPW	6.4255	1.43937	0.414168	3.47534	0.000510213	0.00376127
CEP250	475.138	-1.10788	0.179861	-6.15964	7.29118e-10	3.59144e-08
CEP55	5.41287	4.16079	0.738604	5.63331	1.76782e-08	5.8727e-07
CEP95	413.122	-1.59472	0.1773	-8.99449	2.37342e-19	8.81487e-17
CERK	587.173	-1.28024	0.20011	-6.3977	1.57732e-10	8.95742e-09
CERS1	6.72017	1.67226	0.569375	2.93702	0.00331383	0.0169817
CFI	109.398	3.32401	0.28017	11.8643	1.81493e-32	4.81474e-29
CHAC1	18.0603	-1.53792	0.268967	-5.71788	1.07862e-08	3.83971e-07
CHD5	43.3478	-1.42715	0.369209	-3.86542	0.000110899	0.00105773
CHI3L2	13991.4	3.30304	0.444279	7.4346	1.04881e-13	1.2647e-11
CHIT1	3.49282	1.91967	0.697544	2.75204	0.00592255	0.0269155
CHMP1B	505.973	-1.01905	0.226398	-4.50115	6.75861e-06	0.000100326
CHN1	7.54364	1.4197	0.412666	3.44032	0.000581019	0.00419043
CHPF2	408.945	1.55883	0.184881	8.43154	3.4115e-17	7.45313e-15
CHRNA1	1.59741	3.85025	1.50035	2.56624	0.0102809	0.0413237
CHST13	2.59832	1.70963	0.628325	2.72093	0.00650995	0.0288859
CHST2	40.5387	1.45443	0.364511	3.99008	6.60518e-05	0.000688704
CHST4	3.09617	2.3028	0.657693	3.50133	0.000462945	0.0034592
CHST6	904.904	1.4521	0.24312	5.97278	2.33249e-09	1.00265e-07
CIRBP-AS1	20.4899	-1.3393	0.282509	-4.74075	2.12933e-06	3.82045e-05
CISH	172.313	-3.1474	0.28689	-10.9707	5.28403e-28	6.54163e-25
CIT	23.6917	2.15042	0.364346	5.90215	3.58803e-09	1.47085e-07
CITED2	345.17	-1.78976	0.283304	-6.31745	2.65909e-10	1.41894e-08
CKAP2	45.349	1.0399	0.256661	4.05164	5.08607e-05	0.000551041
CKAP2L	6.06763	3.02109	0.642848	4.69954	2.60744e-06	4.50421e-05
CKB	390.648	-1.26241	0.454196	-2.77944	0.00544524	0.0251686
CKLF	79.5966	1.70716	0.493893	3.45653	0.000547171	0.00397379
CKMT2	16.5808	1.62106	0.343912	4.7136	2.43376e-06	4.27173e-05
CLDN5	26.4466	-2.40863	0.488489	-4.93078	8.19004e-07	1.66217e-05
CLDN7	9.22288	1.86083	0.405408	4.59	4.43236e-06	6.98718e-05
CLEC11A	136.388	1.46074	0.347588	4.20252	2.63961e-05	0.000316038
CLEC12A	3.14409	2.68866	0.945582	2.84339	0.00446369	0.0214354
CLEC3B	107.468	1.97511	0.450907	4.38031	1.18508e-05	0.000160915
CLEC5A	8.02038	1.4632	0.489376	2.98993	0.00279043	0.0148732
CLEC7A	5.96059	3.17193	0.776016	4.08745	4.36145e-05	0.000483824
CLIC3	15.2191	1.35655	0.468907	2.893	0.00381578	0.0188957
CLK3	302.717	-1.26275	0.236716	-5.33447	9.58248e-08	2.5752e-06
CLP1	16.0626	1.27745	0.248243	5.14597	2.66149e-07	6.25618e-06
CLSPN	15.4284	2.15855	0.458423	4.70865	2.49357e-06	4.35204e-05
CLUHP3	21.2136	-1.81674	0.255594	-7.10792	1.17803e-12	1.10485e-10
CLVS1	5.47007	1.05301	0.384496	2.73866	0.00616902	0.0277247
CMA1	2.72888	1.48414	0.57986	2.55947	0.0104832	0.0419372
CMTM3	92.7136	1.15935	0.256037	4.52804	5.95325e-06	9.00992e-05
CNR1	13.098	1.36948	0.440827	3.10663	0.00189235	0.0108485
CNTN3	4.57547	2.23244	0.828216	2.69548	0.0070288	0.0306828
COA6	47.4919	1.0987	0.419377	2.61984	0.00879698	0.0364887
COBL	30.7457	1.13253	0.30825	3.67407	0.000238714	0.00200313
COL11A1	8555.69	1.12517	0.252734	4.45201	8.50692e-06	0.000122365
COL13A1	54.4972	1.46986	0.410898	3.57719	0.000347306	0.00271557
COL15A1	2915.61	1.20076	0.308391	3.89364	9.87531e-05	0.000965181
COL1A1	7837.96	5.77341	0.604749	9.54679	1.33775e-21	8.01355e-19
COL1A2	15354.7	3.03162	0.430021	7.04995	1.78988e-12	1.59708e-10
COL24A1	52.3153	1.16833	0.389725	2.99783	0.00271912	0.0145709
COL25A1	33.3828	1.84379	0.387665	4.75614	1.97334e-06	3.58678e-05
COL2A1	97179.8	2.08893	0.46119	4.52944	5.9139e-06	8.95768e-05
COL3A1	76333.2	2.63666	0.425588	6.19535	5.81568e-10	2.90315e-08
COL5A1	7737.44	1.80875	0.289291	6.25235	4.0432e-10	2.09641e-08
COL5A2	9107.6	1.75608	0.339981	5.16524	2.40128e-07	5.7169e-06
COL6A1	8682.97	1.31106	0.277446	4.72546	2.29599e-06	4.06837e-05
COL6A3	8683.96	1.72035	0.365967	4.70082	2.59113e-06	4.49275e-05
COL6A6	11.4046	1.70166	0.416333	4.08726	4.36499e-05	0.000483927
COL7A1	137.913	1.34425	0.284347	4.7275	2.27305e-06	4.03929e-05
COL8A1	46.2308	2.27562	0.562205	4.04767	5.17305e-05	0.000559159
COL9A1	408.037	1.58839	0.452931	3.50692	0.00045332	0.00340127
CORO1A	4.66938	1.18119	0.397059	2.97484	0.00293137	0.015469
COX17	121.433	1.52554	0.457249	3.33635	0.000848855	0.00571132
CPA4	2.6416	3.10893	0.999314	3.11107	0.00186414	0.0107173
CPN2	2.7613	2.44787	0.73438	3.33325	0.00085838	0.00575663
CPNE2	97.0219	1.48559	0.258384	5.74954	8.94883e-09	3.26483e-07
CPNE4	2.53585	2.25007	0.89532	2.51315	0.0119659	0.0463511
CPSF4L	1.32871	-1.78117	0.71687	-2.48465	0.012968	0.0492063
CPT1B	3.18482	1.47371	0.516269	2.85454	0.0043099	0.0208587
CPZ	11.0219	2.45214	0.60497	4.05332	5.04949e-05	0.000548357
CRABP2	14.8477	2.31961	0.498584	4.65239	3.28112e-06	5.43051e-05
CRELD2	187.303	1.01252	0.292139	3.46588	0.000528497	0.00386386
CRHR1	19.0304	-1.23043	0.417836	-2.94476	0.00323203	0.0166395
CRIP1	932.795	1.62155	0.534351	3.03461	0.00240846	0.0131553
CRIP3	7.02827	1.49665	0.58772	2.54654	0.0108796	0.0431328
CRLF1	441.693	1.70868	0.368351	4.63874	3.50547e-06	5.73424e-05
CRTAC1	8784.28	1.42999	0.262708	5.44327	5.23112e-08	1.51548e-06
CRY2	506.684	-1.07233	0.19231	-5.57604	2.46049e-08	7.85074e-07
CSDC2	18.9301	-1.0556	0.349319	-3.02187	0.00251222	0.0136521
CSF1R	27.4635	1.87735	0.428914	4.37698	1.20336e-05	0.000162519
CSMD3	5.61343	2.57839	0.781809	3.29798	0.000973833	0.00636091
CSN1S1	9.24156	5.91647	0.920942	6.42437	1.32418e-10	7.66045e-09
CSNK1D	564.469	-1.32131	0.253216	-5.21812	1.80745e-07	4.48722e-06
CSNK1E	429.448	-1.07792	0.252128	-4.27528	1.90901e-05	0.000240194
CSRNP1	483.276	-3.15405	0.360559	-8.74766	2.17823e-18	6.10872e-16
CSRNP3	19.5779	1.30892	0.391089	3.34686	0.000817328	0.00552522
CTGF	10761.5	1.13895	0.27806	4.09604	4.20278e-05	0.000468223
CTH	123.871	-2.24453	0.236041	-9.50909	1.92341e-21	1.08236e-18
CTHRC1	626.054	1.62202	0.401914	4.03575	5.44274e-05	0.000585244
CTIF	261.079	-1.16503	0.166767	-6.98598	2.82875e-12	2.36621e-10
CTPS1	40.723	1.1067	0.251374	4.40259	1.06966e-05	0.000148649
CTRB1	3.33305	-1.13257	0.426819	-2.65352	0.00796571	0.0338497
CTSC	225.712	2.52181	0.336369	7.49714	6.52252e-14	8.12907e-12
CTSO	237.421	1.08247	0.199742	5.41936	5.98139e-08	1.70884e-06
CTTNBP2	591.602	-1.06745	0.366515	-2.91242	0.00358643	0.0180456
CTU1	10.2418	1.01318	0.231776	4.37138	1.23463e-05	0.000166259
CXCL14	124.388	2.85395	0.64524	4.42308	9.73039e-06	0.000137201
CXCL16	47.9749	1.20524	0.367258	3.28173	0.00103171	0.00666552
CXCR3	2.37046	1.62293	0.538465	3.01399	0.00257837	0.0139674
CXCR4	2.33562	2.08768	0.788714	2.64694	0.00812233	0.0344207
CXCR7	1181.89	-1.28227	0.320184	-4.00479	6.20729e-05	0.000653455
CXXC4	33.6926	-1.06381	0.24409	-4.35827	1.31095e-05	0.000175266
CYB5A	33.9678	1.13865	0.287476	3.96085	7.46822e-05	0.000767911
CYBB	24.0016	2.40282	0.701591	3.42482	0.000615211	0.00437887
CYP19A1	9.17835	1.9225	0.469773	4.09241	4.26907e-05	0.000474426
CYP26B1	674.039	-1.26019	0.31214	-4.03727	5.40769e-05	0.000582825
CYP2W1	4.03353	-1.69599	0.412357	-4.11293	3.90669e-05	0.000441553
CYP3A5	202.979	-1.24105	0.323486	-3.83649	0.000124804	0.0011711
CYP4B1	12.2561	-4.64995	1.10316	-4.2151	2.49665e-05	0.000301058
CYP4F11	19.9076	-1.37521	0.498864	-2.75668	0.00583908	0.0265894
CYP4F22	14.5778	-1.23376	0.428313	-2.88051	0.00397037	0.0195518
CYP8B1	24.5235	1.64999	0.37059	4.45234	8.49391e-06	0.000122365
CYR61	2399.79	1.53651	0.367866	4.17682	2.95609e-05	0.000348764
CYTIP	2.99904	2.9501	0.742242	3.97458	7.05028e-05	0.000728163
CYTL1	13299.2	-1.16277	0.468276	-2.48308	0.013025	0.0493623
DACH1	5.4528	1.71922	0.626833	2.74272	0.00609334	0.0274777
DAGLA	18.0763	1.35957	0.414213	3.28231	0.00102961	0.00665499
DAPK2	79.397	-1.85486	0.28361	-6.54018	6.1443e-11	3.98366e-09
DAW1	15.9709	1.52762	0.474898	3.21673	0.00129661	0.00801797
DAZL	2.90902	2.30041	0.74941	3.06963	0.00214327	0.0120134
DBNDD1	9.06899	1.60168	0.490769	3.26362	0.0011	0.00703842
DCAF4L1	7.03452	1.07148	0.368126	2.91064	0.00360688	0.0181128
DCDC2	1.99805	3.57698	1.06413	3.3614	0.000775473	0.00527879
DCLK1	29.4136	1.63152	0.625152	2.6098	0.00905952	0.0374106
DCST1	4.40572	-1.1777	0.465382	-2.53062	0.0113862	0.0446832
DCXR	272.429	-1.56052	0.435717	-3.58149	0.000341634	0.00268395
DDIT3	239.121	-2.7344	0.165818	-16.4903	4.30722e-61	7.9985e-57
DDIT4	6392.96	-3.50733	0.37761	-9.28825	1.56851e-20	7.28179e-18
DDIT4L	310.128	-1.49026	0.426566	-3.49364	0.00047649	0.00354504
DDX25	13.9156	1.66341	0.371272	4.4803	7.45379e-06	0.000109248
DDX28	25.5871	1.17703	0.331357	3.55215	0.000382095	0.00294542
2024-12-01	4.05053	2.62217	0.529602	4.95122	7.37503e-07	1.51666e-05
DENND3	256.653	-1.10329	0.199778	-5.52259	3.34041e-08	1.01858e-06
DENND4A	516.004	-1.08362	0.373627	-2.90027	0.00372846	0.0185623
DEPDC1	6.68283	2.8041	0.598623	4.68424	2.80996e-06	4.77848e-05
DEPDC1B	8.71234	1.07909	0.333981	3.23098	0.00123368	0.00771287
DGKI	51.2804	1.42948	0.419871	3.40458	0.00066267	0.00464895
DHDH	3.50894	-2.05646	0.409913	-5.01683	5.25307e-07	1.13035e-05
DHH	2.08772	-2.29219	0.641867	-3.57114	0.000355437	0.00276527
DHRS13	73.1549	-2.52062	0.22532	-11.1868	4.73069e-29	6.75761e-26
DHRS3	854.494	-2.06168	0.200755	-10.2697	9.65353e-25	8.9633e-22
DIAPH3	13.1886	3.24455	0.650765	4.98575	6.17226e-07	1.29367e-05
DIO2	693.845	3.02803	0.365488	8.2849	1.18207e-16	2.4122e-14
DIRAS1	38.9213	1.79954	0.360672	4.9894	6.05679e-07	1.27378e-05
DIS3	631.295	-1.05568	0.290218	-3.63755	0.000275247	0.00225467
DKFZp686O1327	23.9837	1.33723	0.345251	3.87321	0.000107413	0.00103377
DKK1	44.2187	2.06157	0.488733	4.21819	2.46266e-05	0.000297539
DKK3	806.192	1.34653	0.374918	3.59152	0.000328755	0.00260451
DLEU7-AS1	1.69905	1.90392	0.7186	2.64948	0.0080616	0.0342337
DLGAP2	18.5284	-1.39948	0.374912	-3.73282	0.00018935	0.00166173
DLGAP5	10.5504	1.19136	0.367397	3.2427	0.00118403	0.0074787
DLK2	4.36749	1.65752	0.430459	3.85059	0.000117833	0.001113
DLL3	2.7875	2.67509	0.95959	2.78774	0.0053077	0.0246225
DLL4	6.77502	-1.47087	0.564255	-2.60675	0.00914071	0.0376537
DMBT1	14.2024	2.48482	0.461796	5.38076	7.41711e-08	2.04964e-06
DMP1	4.2119	2.95417	0.860849	3.43169	0.000599833	0.00428914
DNAJB9	707.231	-1.58208	0.216553	-7.30572	2.75783e-13	3.04839e-11
DNAJC12	4.0141	1.61311	0.472928	3.41091	0.000647473	0.00456649
DNAJC22	11.2073	1.44131	0.39137	3.68273	0.000230754	0.00195043
DNER	268.905	1.76512	0.453656	3.89087	9.98838e-05	0.000972649
DNM3OS	467.766	1.16656	0.175164	6.65982	2.74165e-11	1.92122e-09
DOCK10	20.5486	2.28646	0.48229	4.74085	2.12826e-06	3.82045e-05
DOCK2	11.7817	2.29292	0.657759	3.48596	0.000490381	0.00363673
DOK3	7.49231	1.67506	0.513581	3.26152	0.00110815	0.00706677
DOLK	41.5056	1.44035	0.238341	6.04322	1.51073e-09	6.89316e-08
DOPEY2	29.2235	1.32732	0.291067	4.56018	5.11109e-06	7.90942e-05
DPH3	252.174	-1.07516	0.201581	-5.33365	9.62566e-08	2.58307e-06
DPP4	89.3658	1.41553	0.376067	3.76403	0.000167196	0.00149486
DPT	899.775	1.564	0.313374	4.99083	6.01194e-07	1.26578e-05
DPY19L2P4	9.94494	-1.17265	0.313154	-3.74463	0.000180657	0.00159981
DSE	901.204	-1.18785	0.260261	-4.56407	5.01711e-06	7.77694e-05
DSEL	502.507	1.02725	0.298378	3.44277	0.000575796	0.00416376
DTL	6.6541	1.66806	0.444957	3.74882	0.00017767	0.00157712
DUSP1	3111.94	-1.21156	0.216122	-5.60589	2.07187e-08	6.74992e-07
DUSP2	20.7853	-4.2666	0.487004	-8.76093	1.93654e-18	5.53253e-16
DUSP8	22.949	-1.40693	0.467251	-3.01107	0.00260326	0.0140613
DYRK3	107.939	-1.45506	0.340601	-4.27203	1.93705e-05	0.000243377
DYSF	177.866	1.28851	0.263233	4.89496	9.83268e-07	1.95078e-05
E2F2	3.87925	1.6054	0.536876	2.99027	0.00278731	0.0148608
E2F8	1.90321	2.40433	0.877148	2.74108	0.00612376	0.0275747
ECE1	233.218	-1.07702	0.184697	-5.83125	5.50125e-09	2.1372e-07
ECE2	10.3912	1.1715	0.420999	2.78266	0.00539158	0.024968
ECM1	132.45	1.86582	0.270624	6.89451	5.40502e-12	4.28937e-10
ECT2	30.5333	2.11857	0.336769	6.29089	3.15657e-10	1.67002e-08
EEPD1	52.981	-1.46478	0.262937	-5.57083	2.53532e-08	8.03428e-07
EFCAB10	4.19635	1.00752	0.397437	2.53505	0.0112431	0.0442425
EFCAB9	1.82555	1.77956	0.658499	2.70245	0.00688314	0.0301878
EFEMP1	905.194	2.03823	0.396357	5.14241	2.71239e-07	6.33572e-06
EFHD1	154.575	-1.0848	0.296853	-3.65432	0.00025786	0.00214441
EFNA1	262.063	-1.86937	0.373069	-5.01077	5.42125e-07	1.15716e-05
EFNA3	11.7992	-1.06249	0.349973	-3.03592	0.00239802	0.0131051
EFNB3	8.68214	1.854	0.546738	3.39103	0.000696313	0.00483204
EGLN3	433.481	-1.71879	0.221847	-7.74765	9.36058e-15	1.39061e-12
EGR1	3378.96	-1.80513	0.35388	-5.10095	3.37946e-07	7.70966e-06
EGR3	109.794	-2.26944	0.366186	-6.19751	5.73626e-10	2.87122e-08
EHD1	109.376	-1.02144	0.286637	-3.56352	0.000365912	0.0028336
EHD3	99.802	1.03623	0.199582	5.192	2.08052e-07	5.0836e-06
EHF	26.4109	1.73028	0.478354	3.61716	0.000297859	0.00240384
EID2B	27.5375	-1.16049	0.226852	-5.11564	3.12683e-07	7.19519e-06
EIF4A3	169.607	-1.1132	0.206869	-5.38118	7.39977e-08	2.04964e-06
EIF4EBP1	108.656	-1.48808	0.440652	-3.37699	0.000732837	0.00505151
EIF4EBP3	3.70938	-1.68128	0.451289	-3.72551	0.00019492	0.00170417
ELF3	59.5656	-3.50994	0.408615	-8.58986	8.70778e-18	2.24588e-15
ELL	107.638	-1.29091	0.215278	-5.99648	2.01643e-09	8.88891e-08
ELL2	2780.54	-1.52188	0.291548	-5.22	1.78925e-07	4.4599e-06
ELL3	56.0867	-1.05407	0.158373	-6.65564	2.8207e-11	1.96181e-09
ELMSAN1	622.517	-1.7096	0.192414	-8.88502	6.39113e-19	2.04626e-16
ELN	161.65	1.8263	0.335085	5.45026	5.02964e-08	1.46396e-06
EMB	6.92115	1.62166	0.618161	2.62336	0.00870666	0.0362907
EMC7	314.22	1.05776	0.344161	3.07346	0.00211595	0.0119034
EMC9	41.5846	-1.55381	0.306537	-5.06891	4.0009e-07	8.94227e-06
EMR1	1.36464	3.59932	1.38457	2.5996	0.0093333	0.038255
EMR2	8.79064	1.48992	0.439972	3.3864	0.000708158	0.00490217
EN1	5.64447	2.36858	0.65044	3.6415	0.000271052	0.0022262
ENC1	72.7415	2.03127	0.305746	6.64364	3.06038e-11	2.11269e-09
ENDOU	8.86282	-1.05129	0.371873	-2.827	0.00469859	0.0222868
ENG	235.935	1.13141	0.293414	3.85603	0.000115244	0.00109077
ENO1-AS1	5.92504	-1.43238	0.491975	-2.9115	0.00359697	0.018077
ENO2	892.354	-1.86163	0.338908	-5.49302	3.9512e-08	1.18154e-06
ENO4	10.9706	1.20483	0.251342	4.79356	1.63844e-06	3.05787e-05
ENOX1	76.5111	1.23232	0.28873	4.26807	1.97172e-05	0.000247064
ENPP6	7.90077	1.88338	0.424254	4.43927	9.02653e-06	0.000129139
EPDR1	39.4348	2.50321	0.297651	8.40988	4.10432e-17	8.86248e-15
EPN2-AS1	30.0547	-1.53983	0.284537	-5.41169	6.2431e-08	1.76729e-06
EPN2-IT1	18.8198	-1.35407	0.299954	-4.51425	6.35403e-06	9.51568e-05
ERBB3	20.6503	-1.20709	0.352875	-3.42073	0.000624541	0.00443
ERCC6L	15.8155	1.74396	0.462017	3.77467	0.000160222	0.00144223
ERI2	96.9155	1.07781	0.238737	4.51464	6.34253e-06	9.50612e-05
ERICH1	276.037	-1.55954	0.256077	-6.09014	1.12814e-09	5.3398e-08
ERMN	3.5552	1.68926	0.462934	3.64903	0.000263232	0.00218126
ERN1	111.893	-1.15515	0.294453	-3.92304	8.74369e-05	0.000873564
ERN2	2.81983	2.05902	0.751672	2.73925	0.00615795	0.0276951
ERO1L	337.002	-1.13297	0.279669	-4.0511	5.09771e-05	0.000551979
ERRFI1	5544.18	-2.54461	0.235186	-10.8196	2.78068e-27	3.22732e-24
ESCO2	5.98223	1.89078	0.549157	3.44305	0.000575191	0.004161
ESPNP	16.0122	-1.3135	0.495587	-2.65039	0.00803996	0.0341574
ETS2	1009.08	-2.18046	0.172075	-12.6716	8.4975e-37	3.94497e-33
ETV7	7.09361	-1.41803	0.505722	-2.80396	0.00504786	0.0236535
EVA1A	5.13063	2.76653	0.626451	4.4162	1.00453e-05	0.000140998
EVI2A	155.765	1.52515	0.24192	6.30437	2.89364e-10	1.53968e-08
EXO1	5.62061	1.13163	0.411083	2.75279	0.00590902	0.0268618
EXOC3L1	6.38149	-1.21324	0.406709	-2.98306	0.00285385	0.0151201
EXTL2	168.963	1.53513	0.225403	6.81062	9.71793e-12	7.24747e-10
EYA4	9.72852	1.60276	0.482865	3.31927	0.000902545	0.00599009
EZH2	25.233	1.27223	0.249877	5.09142	3.55385e-07	8.08763e-06
F13A1	601.531	-1.81882	0.344158	-5.28485	1.25806e-07	3.2951e-06
F2RL3	30.5411	-1.87669	0.356024	-5.27124	1.35504e-07	3.51441e-06
F7	4.50084	1.88395	0.668787	2.81697	0.00484793	0.0228667
FABP2	2.79576	2.56714	0.651999	3.93734	8.23908e-05	0.000833165
FADD	82.7075	1.00649	0.201771	4.98828	6.09182e-07	1.2797e-05
FAIM2	19.8672	1.11273	0.321131	3.46505	0.000530131	0.00387153
FAM102B	99.8103	1.2064	0.42756	2.8216	0.00477849	0.0225844
FAM111B	8.61516	2.21005	0.391605	5.64357	1.66557e-08	5.57291e-07
FAM115C	215.547	-1.16006	0.211583	-5.48276	4.18733e-08	1.24017e-06
FAM131C	5.09789	-1.96136	0.574637	-3.41322	0.000641995	0.00453302
FAM133A	10.0014	1.66421	0.364386	4.56716	4.94375e-06	7.66962e-05
FAM136A	126.823	1.08563	0.262946	4.12871	3.64811e-05	0.000416382
FAM13A	584.015	-1.14987	0.291004	-3.95141	7.76931e-05	0.000794209
FAM150B	5.8455	1.14494	0.345411	3.31472	0.000917334	0.00606224
FAM157A	4.54703	-1.83201	0.409959	-4.46876	7.86759e-06	0.000114558
FAM160A1	279.193	-1.8508	0.253818	-7.29183	3.05768e-13	3.32053e-11
FAM162A	372.47	-1.27198	0.215539	-5.90139	3.60442e-09	1.47432e-07
FAM166A	21.0921	-3.0354	0.318602	-9.52724	1.61517e-21	9.37302e-19
FAM169A	14.0525	1.27238	0.266585	4.77289	1.81598e-06	3.34883e-05
FAM171A1	45.8978	1.25615	0.388887	3.23012	0.00123738	0.00772892
FAM180A	78.7784	1.34648	0.425008	3.16813	0.00153423	0.00916646
FAM186A	15.4204	1.26518	0.32023	3.95087	7.78688e-05	0.000794955
FAM194B	2.36692	2.99419	0.937727	3.19303	0.00140786	0.00855219
FAM198B	105.409	1.0084	0.381383	2.64405	0.00819205	0.0346371
FAM19A4	1.33074	2.70981	0.857017	3.1619	0.00156741	0.00932013
FAM205A	11.0195	-1.55137	0.392725	-3.95026	7.80672e-05	0.000796106
FAM20A	50.5757	1.36675	0.341099	4.00689	6.15232e-05	0.00064914
FAM210A	230.728	-1.4752	0.180684	-8.1645	3.2276e-16	5.93431e-14
FAM212A	10.3813	1.13816	0.386596	2.94405	0.00323947	0.016664
FAM213B	21.101	1.64062	0.36142	4.53937	5.64229e-06	8.60241e-05
FAM217A	3.95663	1.24548	0.44218	2.81669	0.00485216	0.022875
FAM222A	48.5935	-1.52093	0.307899	-4.93971	7.82404e-07	1.59662e-05
FAM222A-AS1	10.2766	-1.2558	0.372845	-3.36814	0.000756772	0.00517616
FAM225A	3.37764	2.29891	0.488562	4.70547	2.53276e-06	4.41213e-05
FAM22A	2.64582	1.31882	0.495976	2.65903	0.0078366	0.0334235
FAM43A	128.522	-2.18735	0.3142	-6.96165	3.36307e-12	2.77565e-10
FAM46B	84.817	-1.07357	0.305045	-3.5194	0.00043253	0.00327306
FAM58A	64.215	1.09052	0.384046	2.83955	0.00451775	0.0216223
FAM64A	3.31912	2.57551	0.834035	3.08802	0.00201497	0.0114114
FAM71A	3.66851	-2.70071	0.58432	-4.62197	3.80121e-06	6.11686e-05
FAM78A	4.8729	1.64393	0.571054	2.87877	0.00399235	0.019634
FAM83D	2.94738	3.10911	0.812561	3.82631	0.000130077	0.00121322
FAM83G	72.4551	-2.10331	0.324229	-6.4871	8.75069e-11	5.36305e-09
FAM84B	68.0905	-1.96628	0.209307	-9.39422	5.7644e-21	2.89311e-18
FAM92B	1.96838	-1.59189	0.641366	-2.48203	0.0130637	0.0494785
FAM98A	222.22	1.0282	0.153788	6.68579	2.29682e-11	1.62794e-09
FAP	694.328	2.33818	0.310078	7.54062	4.67752e-14	5.94942e-12
FAS-AS1	5.35413	-1.2939	0.411461	-3.14466	0.00166283	0.00977391
FAT3	75.7223	2.3145	0.450429	5.13843	2.77046e-07	6.45514e-06
FAT4	762.341	1.09364	0.311922	3.50612	0.000454684	0.00341011
FBLN1	255.079	-1.42616	0.411946	-3.46202	0.000536143	0.00391052
FBLN5	74.7387	1.86541	0.36086	5.16936	2.34897e-07	5.62119e-06
FBN2	29.8412	1.66221	0.479561	3.4661	0.00052806	0.00386282
FBP1	1.63079	2.40544	0.901084	2.66949	0.00759665	0.0326626
FBXO31	243.023	-1.24175	0.220004	-5.64422	1.65929e-08	5.56192e-07
FBXO32	156.562	-1.04957	0.252618	-4.15478	3.25597e-05	0.000378133
FBXO45	44.8916	1.08421	0.226836	4.77969	1.75565e-06	3.24725e-05
FBXW4P1	24.4244	-1.10493	0.322932	-3.42154	0.000622666	0.00442345
FCGR2A	17.9822	1.06762	0.406548	2.62606	0.00863785	0.0360541
FCGR3A	8.82044	3.33067	0.751995	4.42911	9.46235e-06	0.000134395
FCN1	2.17668	2.99171	1.10073	2.71794	0.00656902	0.0290747
FDXACB1	11.1048	1.51607	0.343504	4.41353	1.01699e-05	0.000142211
FEM1C	427.467	-1.11773	0.112846	-9.90493	3.96264e-23	2.85015e-20
FGD5	329.016	-1.13868	0.185078	-6.15241	7.63143e-10	3.71957e-08
FGF9	7.41083	2.41837	0.499997	4.83677	1.31967e-06	2.50575e-05
FGFR4	11.5583	-1.15267	0.3218	-3.58195	0.00034104	0.00268238
FGL2	91.7945	-1.61757	0.328886	-4.91834	8.72823e-07	1.75715e-05
FHAD1	5.73392	1.84264	0.673762	2.73485	0.00624079	0.0279864
FHDC1	124.753	-1.52556	0.260017	-5.86714	4.43364e-09	1.78209e-07
FIBIN	2577.26	1.04472	0.257739	4.05342	5.04748e-05	0.000548357
FIGNL2	11.117	1.07748	0.351082	3.06903	0.00214756	0.0120302
FJX1	24.6072	1.48783	0.358463	4.15058	3.31637e-05	0.000383707
FLG2	10.1409	1.24686	0.415819	2.99857	0.00271249	0.0145455
FLJ11235	3.34015	1.46033	0.527709	2.7673	0.00565235	0.0259427
FLJ13224	3.60717	-1.5138	0.495549	-3.0548	0.0022521	0.0124877
FLJ14107	11.8161	-1.03448	0.375152	-2.7575	0.00582456	0.0265363
FLJ26850	4.61429	-1.59286	0.43341	-3.67518	0.000237679	0.00199534
FLJ27352	12.028	1.07284	0.261037	4.10994	3.95765e-05	0.000445686
FLJ31485	16.1681	1.50912	0.422031	3.57585	0.000349094	0.00272267
FLJ37201	11.646	1.30891	0.385409	3.39617	0.000683369	0.00475643
FLJ38576	10.8286	-1.33107	0.30746	-4.32923	1.49633e-05	0.000196535
FLJ42875	8.33343	-1.22428	0.481229	-2.54408	0.0109567	0.043383
FLJ43663	549.771	-1.01494	0.190148	-5.33765	9.41566e-08	2.53772e-06
FLJ45974	2.74398	2.4125	0.848162	2.84439	0.00444971	0.0213983
FLJ46906	2.31531	1.71349	0.62686	2.73345	0.00626751	0.028079
FLNC	39.8847	2.33062	0.597984	3.89746	9.72067e-05	0.000952575
FLOT2	136.883	-1.01958	0.237287	-4.29683	1.73261e-05	0.000221131
FLRT2	59.0092	2.43121	0.507611	4.78953	1.67175e-06	3.11378e-05
FMNL1	17.4197	1.47338	0.364398	4.04334	5.26955e-05	0.000568597
FN1	458384	1.31397	0.225168	5.83551	5.3627e-09	2.09213e-07
FN3K	30.6713	-1.23696	0.39336	-3.14459	0.0016632	0.00977391
FNBP1	169.129	-1.08083	0.143	-7.55826	4.08484e-14	5.34193e-12
FNDC1	407.017	2.09708	0.411344	5.09812	3.43041e-07	7.81628e-06
FNDC5	12.6422	1.09795	0.241372	4.5488	5.39538e-06	8.28719e-05
FOS	5559.79	-2.06067	0.381834	-5.39675	6.78587e-08	1.89779e-06
FOSB	1688.47	-3.45238	0.506875	-6.81111	9.68506e-12	7.24747e-10
FOSL1	47.7761	-1.77581	0.456332	-3.8915	9.96275e-05	0.000970663
FOSL2	1048.74	-2.37692	0.287352	-8.2718	1.31952e-16	2.63478e-14
FOXA3	53.4018	-1.27457	0.342388	-3.7226	0.000197185	0.00172235
FOXC2	182.026	-2.17587	0.454921	-4.78297	1.72726e-06	3.20752e-05
FOXD2	230.204	-1.15591	0.22297	-5.18414	2.17014e-07	5.2748e-06
FOXD2-AS1	66.3773	-1.61225	0.221837	-7.26772	3.65601e-13	3.90184e-11
FOXD4	2.91396	2.20951	0.689662	3.20375	0.00135649	0.00830529
FOXI2	30.2128	-1.80112	0.461452	-3.90314	9.49511e-05	0.000932932
FOXN3	698.227	-1.11088	0.191033	-5.81515	6.05788e-09	2.31471e-07
FOXO3	1576.69	-1.19206	0.237081	-5.02807	4.95438e-07	1.07496e-05
FOXP2	135.41	-1.08221	0.153882	-7.03269	2.02586e-12	1.75795e-10
FP588	31.2824	-1.21013	0.270612	-4.47183	7.75537e-06	0.000113043
FPR3	8.99402	2.34746	0.504345	4.65448	3.24802e-06	5.38458e-05
FRK	62.5668	1.34995	0.365296	3.69549	0.00021946	0.0018746
FRMD6	260.856	1.17449	0.423869	2.77088	0.00559043	0.0256932
FRMD7	17.0489	1.99586	0.3244	6.15249	7.62771e-10	3.71957e-08
FSD2	5.9521	1.57012	0.403806	3.88831	0.000100943	0.000980904
FSTL1	3310.48	1.48293	0.26021	5.69898	1.20529e-08	4.24258e-07
FTSJD1	75.8083	1.44424	0.2309	6.2548	3.98021e-10	2.07619e-08
FUCA1	176.086	1.09052	0.244083	4.46782	7.90194e-06	0.000114909
FUT3	3.166	-2.35805	0.715635	-3.29504	0.000984069	0.00641649
FUT4	301.338	1.38043	0.203821	6.77274	1.26365e-11	9.27511e-10
FUT5	2.10367	-2.00111	0.793115	-2.5231	0.0116326	0.04542
FXYD1	94.0798	-1.03669	0.264284	-3.92261	8.75939e-05	0.000874056
FZD1	195.988	1.21199	0.240229	5.04515	4.53175e-07	1.00065e-05
FZD10	34.9259	1.43734	0.404436	3.55394	0.0003795	0.00292663
FZD5	66.5112	-2.05258	0.318021	-6.45421	1.08784e-10	6.47474e-09
FZD8	687.949	1.12106	0.267817	4.18591	2.8403e-05	0.00033638
G0S2	74.6854	-1.86565	0.426214	-4.37726	1.20182e-05	0.00016243
GAB1	470.111	-1.03036	0.214085	-4.81284	1.488e-06	2.80246e-05
GAB2	304.739	-1.88059	0.279191	-6.73585	1.62972e-11	1.18219e-09
GABARAPL1	508.52	-1.20286	0.248068	-4.8489	1.24146e-06	2.3718e-05
GABRA4	294.549	1.15493	0.333139	3.4668	0.000526684	0.00385885
GABRB2	9.11615	2.28148	0.809617	2.81797	0.00483276	0.0228009
GADD45A	391.703	-1.83761	0.287381	-6.39435	1.61236e-10	9.12851e-09
GADD45B	1411.88	-2.81685	0.284409	-9.90423	3.99051e-23	2.85015e-20
GAL3ST4	15.8157	1.54772	0.425517	3.63727	0.000275543	0.00225504
GALNT1	395.093	1.01891	0.240076	4.2441	2.19469e-05	0.000269725
GALNT5	203.322	1.03569	0.345649	2.99637	0.00273214	0.0146255
GALNT7	176.208	1.34791	0.156399	8.6184	6.78959e-18	1.77581e-15
GALR3	1.50239	-1.81346	0.7006	-2.58844	0.00964128	0.0392324
GAP43	12.973	1.9586	0.608448	3.21901	0.00128632	0.00796498
GAS1	1075.02	1.2487	0.28273	4.41657	1.00279e-05	0.000140861
GAS6-AS1	9.60314	-1.17259	0.327144	-3.58432	0.000337954	0.00266036
GBP2	965.086	-1.34877	0.186153	-7.24549	4.30866e-13	4.54612e-11
GCH1	183.432	-1.79642	0.364304	-4.93111	8.17642e-07	1.66123e-05
GCSAM	13.7198	1.73018	0.419965	4.11982	3.79164e-05	0.00043091
GDAP1L1	9.24866	1.08854	0.29214	3.7261	0.000194464	0.00170179
GDE1	155.409	1.16591	0.162077	7.19355	6.31268e-13	6.3025e-11
GDF15	4.59266	-1.90657	0.602244	-3.16578	0.00154668	0.00922644
GDF6	136.497	1.74625	0.48417	3.60669	0.000310131	0.00248668
GDNF	3.13941	2.96035	0.674564	4.38854	1.14115e-05	0.000156047
GEN1	36.2927	1.31428	0.352476	3.72872	0.000192453	0.00168578
GFAP	7.32145	1.02687	0.386015	2.66017	0.00781012	0.0333859
GFRA2	99.898	2.33771	0.399745	5.84799	4.97541e-09	1.97845e-07
GGA2	397.283	-1.12161	0.163004	-6.88084	5.95e-12	4.6425e-10
GGH	60.3197	1.23646	0.348155	3.55147	0.000383081	0.00295179
GGTA1P	80.9391	-1.60838	0.292002	-5.5081	3.62734e-08	1.09528e-06
GINS1	9.17793	1.27285	0.342096	3.72075	0.000198632	0.00173173
GINS3	60.5605	1.29329	0.299047	4.32469	1.52749e-05	0.000198916
GJA1	610.532	1.18971	0.409442	2.90569	0.00366446	0.018342
GJB2	16.6031	3.38809	0.660743	5.12769	2.9332e-07	6.79172e-06
GLB1L3	48.2916	1.59888	0.338877	4.71816	2.37992e-06	4.19167e-05
GLDN	935.835	1.09116	0.253429	4.30559	1.66538e-05	0.000214022
GLI3	1881.82	1.16641	0.179596	6.49463	8.32362e-11	5.16955e-09
GLRA3	2.19358	3.71067	1.24288	2.98553	0.00283089	0.0150328
GLRB	36.0277	1.97175	0.286456	6.88328	5.84891e-12	4.58288e-10
GLRX	517.887	-1.63896	0.463795	-3.53381	0.000409617	0.003129
GLRX5	54.2756	1.07078	0.266862	4.01249	6.00807e-05	0.000635725
GLUL	1365.74	-1.61523	0.37324	-4.32759	1.50749e-05	0.000197559
GLYAT	1.36318	2.80897	1.11845	2.51148	0.0120226	0.0465151
GMFG	9.09216	2.42643	0.589226	4.11799	3.82199e-05	0.000433299
GMPR	14.8028	-1.09255	0.256027	-4.26731	1.97847e-05	0.000247743
GNAT1	5.23878	-1.35289	0.535142	-2.52809	0.0114684	0.0449396
GNG11	160.962	1.18895	0.355237	3.34692	0.000817148	0.00552522
GNRHR	49.2226	1.01737	0.246072	4.13445	3.55813e-05	0.000408624
GOLM1	1162.35	1.12963	0.199579	5.66007	1.51315e-08	5.16285e-07
GPBAR1	6.75453	-1.25654	0.382035	-3.28907	0.00100521	0.00653596
GPC4	20.7778	1.46547	0.500414	2.92851	0.00340587	0.0173327
GPER	183.785	-1.22023	0.319156	-3.8233	0.000131678	0.00122693
GPHA2	6.04332	-1.3433	0.423299	-3.17341	0.00150658	0.00902197
GPM6B	294.785	-1.25856	0.332771	-3.78206	0.000155536	0.0014055
GPNMB	220.609	1.17865	0.424458	2.77684	0.00548908	0.0252996
GPR124	40.6416	1.95298	0.329945	5.91911	3.23687e-09	1.33872e-07
GPR128	2.89345	1.99502	0.636423	3.13474	0.00172004	0.0100507
GPR133	33.0503	-1.96688	0.463836	-4.24046	2.23057e-05	0.00027323
GPR146	32.4125	-1.40003	0.349203	-4.00923	6.09172e-05	0.000643477
GPR153	75.6475	1.53292	0.323476	4.73889	2.14889e-06	3.84271e-05
GPR156	9.41989	1.02811	0.281946	3.64647	0.000265866	0.00219721
GPR161	91.4292	1.24628	0.215987	5.77014	7.92047e-09	2.94166e-07
GPR171	2.91538	1.93958	0.693848	2.7954	0.00518359	0.0241736
GPR176	39.0245	1.8506	0.369815	5.00413	5.61135e-07	1.19225e-05
GPR3	6.50883	-1.08174	0.417916	-2.5884	0.00964225	0.0392324
GPR61	6.21259	-1.04329	0.3593	-2.90368	0.00368807	0.0184304
GPR68	33.7689	2.43774	0.341059	7.14754	8.83456e-13	8.62904e-11
GPR85	4.54246	1.67221	0.666871	2.50755	0.0121571	0.0468765
GPR88	253.488	1.13378	0.366672	3.09209	0.00198753	0.011287
GPRC5A	319.151	-2.25502	0.288558	-7.81478	5.50579e-15	8.38053e-13
GPRC5B	246.015	-1.36017	0.27233	-4.99457	5.89672e-07	1.24434e-05
GPRIN1	2.81221	2.71134	0.795282	3.40928	0.000651347	0.00458685
GPT2	374.798	-1.98457	0.177009	-11.2117	3.57362e-29	6.03292e-26
GPX3	14713.7	-1.88888	0.426031	-4.43366	9.26453e-06	0.000132137
GPX7	73.6342	1.48116	0.344905	4.2944	1.75169e-05	0.000223106
GPX8	442.397	1.20488	0.170579	7.06345	1.62423e-12	1.47131e-10
GRASP	17.3923	-1.50768	0.351929	-4.28404	1.83531e-05	0.000232481
GRIA2	70.6771	4.35062	0.458602	9.4867	2.38468e-21	1.30246e-18
GRIK1	6.90119	1.77727	0.514076	3.45722	0.000545783	0.00396525
GRIK1-AS2	1.99556	1.7729	0.603583	2.9373	0.00331084	0.0169747
GRIK3	53.4675	1.46634	0.387502	3.78409	0.000154274	0.00139682
GRIK5	18.3611	-1.13699	0.311048	-3.65536	0.000256824	0.00213771
GRIN2A	47.5417	1.67213	0.441762	3.78513	0.000153628	0.00139368
GRIN2B	3.60632	2.26877	0.884803	2.56415	0.010343	0.0414839
GRIN2D	20.9428	1.06343	0.391576	2.71578	0.00661194	0.0292134
GRIP2	26.5717	1.2678	0.391909	3.23495	0.00121666	0.00762516
GRM3	4.90957	1.8813	0.483365	3.89209	9.9386e-05	0.000968818
GRM6	11.711	1.38133	0.385563	3.58264	0.000340139	0.00267644
GRPEL1	209.299	-1.42229	0.177311	-8.02144	1.04514e-15	1.78058e-13
GSE1	240.859	-1.4513	0.186595	-7.7778	7.37961e-15	1.10516e-12
GTF2E1	48.3849	1.1988	0.192859	6.21596	5.10103e-10	2.58109e-08
GTF3C6	107.592	1.21604	0.260632	4.66576	3.07486e-06	5.13953e-05
GUCY2C	21.1459	1.1465	0.269931	4.24739	2.16273e-05	0.000266242
GYG1	285.236	-1.08294	0.221883	-4.88067	1.05723e-06	2.08417e-05
GYLTL1B	7.98395	-1.39067	0.331694	-4.19263	2.75739e-05	0.000328025
GYS1	217.979	-1.72918	0.247272	-6.99304	2.68998e-12	2.27058e-10
GZF1	195.782	-1.0418	0.184068	-5.65983	1.51521e-08	5.16285e-07
H1FX	429.901	-1.68758	0.196837	-8.57346	1.00418e-17	2.55448e-15
H3F3C	18.7941	-1.29068	0.363093	-3.55468	0.000378446	0.00292093
HAGHL	19.3889	1.01915	0.391408	2.6038	0.00921959	0.0378778
HAPLN1	6372.01	1.32295	0.290806	4.54926	5.38361e-06	8.27596e-05
HAVCR1	3.92796	-1.58123	0.525484	-3.0091	0.00262027	0.0141284
HBA2	6.0001	4.02755	0.818443	4.92099	8.61089e-07	1.73998e-05
HBB	93.984	5.55054	0.77106	7.19859	6.08379e-13	6.14e-11
HBD	2.28672	4.2255	1.18198	3.57495	0.000350292	0.00273087
HBZ	1.67478	-3.00952	0.89594	-3.35906	0.000782084	0.00531599
HCG9	2.94106	-1.20422	0.443442	-2.71561	0.00661536	0.0292215
HCK	5.81696	2.40179	0.870857	2.75796	0.00581633	0.0265184
HCLS1	21.5575	1.16107	0.345297	3.36253	0.000772329	0.00525931
HCN1	4.16108	4.73792	1.01547	4.66576	3.07485e-06	5.13953e-05
HEATR3	27.2759	1.27882	0.402625	3.17621	0.00149213	0.00895278
HEG1	181.693	1.43573	0.258979	5.5438	2.95975e-08	9.14519e-07
HERC5	85.1711	-2.40032	0.293249	-8.18524	2.71756e-16	5.04651e-14
HERPUD1	1439.34	-1.57533	0.189964	-8.29277	1.1064e-16	2.28287e-14
HES1	875.438	-2.39386	0.325379	-7.35714	1.87895e-13	2.19448e-11
HEY2	19.6716	1.0986	0.35117	3.12839	0.00175764	0.0102222
HILPDA	1861.67	-3.8052	0.307979	-12.3554	4.55699e-35	1.69246e-31
HIP1R	143.119	-1.55157	0.215749	-7.19158	6.40451e-13	6.35999e-11
HIST1H1B	16.1417	1.69631	0.622695	2.72415	0.00644682	0.0286817
HIST1H1C	691.758	-1.61943	0.426305	-3.79876	0.00014542	0.00133224
HIST1H1D	12.6458	-3.73525	0.639472	-5.84115	5.18413e-09	2.04828e-07
HIST1H1E	506.98	-1.71263	0.478631	-3.57818	0.000345993	0.00270872
HIST1H2AK	11.887	-1.7406	0.305585	-5.69595	1.22687e-08	4.296e-07
HIST1H2BB	14.2327	-1.17976	0.327679	-3.60036	0.000317779	0.00253556
HIST1H2BG	4.97446	-1.77518	0.550469	-3.22484	0.00126042	0.0078386
HIST1H2BJ	30.6179	1.1921	0.346292	3.44246	0.000576441	0.0041668
HIST1H2BO	1.83871	2.09273	0.797844	2.62298	0.00871644	0.0363006
HIST1H3A	28.6636	-1.25924	0.503761	-2.49969	0.0124303	0.0476924
HIST1H3B	6.88311	3.19548	0.824789	3.87431	0.000106929	0.00102991
HIST1H3C	4.19119	2.89451	0.773397	3.74259	0.000182135	0.00160949
HIST1H3D	13.0511	-1.40056	0.449639	-3.11485	0.00184036	0.0106201
HIST1H3J	1.87499	2.02506	0.809483	2.50167	0.0123608	0.0474451
HIST1H4A	16.1908	-1.35307	0.457651	-2.95655	0.00311104	0.0161759
HIST2H2AB	54.0795	-1.63017	0.439621	-3.70813	0.000208797	0.00180282
HIST2H2AC	203.042	-1.2389	0.347143	-3.56885	0.000358553	0.00278475
HJURP	5.95027	2.94256	0.671909	4.3794	1.19008e-05	0.000161194
HK2	841.177	-2.52608	0.26193	-9.64414	5.20463e-22	3.45178e-19
HLA-DMB	8.56201	2.60343	0.762323	3.41513	0.000637517	0.00450769
HLA-DPA1	74.9248	1.31606	0.40846	3.22201	0.00127295	0.00789802
HLA-DQA1	9.26873	1.93902	0.692527	2.79993	0.00511143	0.0239332
HLA-DRA	79.7567	3.37407	0.827854	4.07568	4.58794e-05	0.000506227
HLA-DRB1	51.5842	2.67136	0.717764	3.72179	0.000197819	0.00172708
HLA-DRB5	7.13615	1.94958	0.685919	2.84229	0.00447902	0.0214828
HLA-DRB6	3.17463	2.61461	0.950406	2.75105	0.00594045	0.0269585
HLA-F	80.9642	-1.04426	0.188022	-5.55393	2.79318e-08	8.73222e-07
HLA-J	39.3116	-1.4255	0.235626	-6.04987	1.44965e-09	6.6799e-08
HLA-L	77.1243	-1.61565	0.271564	-5.94943	2.69078e-09	1.14343e-07
HM13-AS1	8.71548	-1.29765	0.391534	-3.31428	0.000918791	0.00606971
HMGA2	15.0638	2.92175	0.441255	6.62145	3.55697e-11	2.40192e-09
HMGB2	391.719	-1.804	0.20294	-8.88935	6.14693e-19	2.0026e-16
HMGB3	14.8189	1.04821	0.318927	3.28668	0.00101377	0.00658077
HMGB4	3.74553	1.23175	0.489311	2.51732	0.0118252	0.0459209
HMMR	7.0041	2.40344	0.433378	5.54582	2.92577e-08	9.07037e-07
HN1	21.3744	1.07314	0.223961	4.79162	1.65436e-06	3.08449e-05
HOMER2	22.7727	2.14197	0.32835	6.52344	6.87107e-11	4.39986e-09
HOMER3	51.3108	1.0141	0.198672	5.1044	3.31852e-07	7.59864e-06
HOTAIRM1	33.0891	1.26529	0.467825	2.70463	0.00683804	0.0300266
HOXA11	191.852	-1.26275	0.252667	-4.9977	5.80193e-07	1.22713e-05
HOXA11-AS	48.3714	-1.17808	0.330501	-3.56451	0.000364534	0.00282411
HOXA13	85.5947	-1.30743	0.223598	-5.84722	4.99842e-09	1.98335e-07
HOXC5	12.2554	1.14429	0.358103	3.19542	0.00139626	0.00849557
HOXD1	6.05572	-1.74781	0.438504	-3.98586	6.72361e-05	0.00069909
HPGDS	4.95606	3.31432	0.739085	4.48435	7.31365e-06	0.000107278
HPN	9.03843	-3.00467	0.56468	-5.32101	1.0319e-07	2.74533e-06
HRCT1	69.7058	1.88974	0.396587	4.765	1.88852e-06	3.45176e-05
HSBP1	341.718	1.08508	0.275181	3.94314	8.0422e-05	0.000816978
HSD11B1	34.0733	-2.01464	0.455542	-4.42252	9.75565e-06	0.000137453
HSD11B2	12.0377	-2.63242	0.554278	-4.74928	2.04146e-06	3.68057e-05
HSD3BP4	12.656	1.15907	0.4215	2.74986	0.005962	0.0270233
HSF4	133.244	-1.2061	0.41282	-2.92161	0.00348222	0.0176342
HSPA4L	97.5506	-1.46344	0.347948	-4.20592	2.60017e-05	0.000312121
HSPA6	7.01282	-1.10636	0.440879	-2.50945	0.0120921	0.0466688
HSPA7	6.72521	2.56689	0.774268	3.31524	0.000915634	0.00605953
HSPA8	1388.66	1.2833	0.257355	4.9865	6.14838e-07	1.29012e-05
HTRA1	12001.5	2.45911	0.314301	7.82406	5.11461e-15	7.91486e-13
HTRA3	168.512	1.03336	0.353316	2.92473	0.0034475	0.0175015
HUNK	14.1624	1.40062	0.301962	4.63841	3.51095e-06	5.73424e-05
HYDIN2	10.5476	1.40609	0.448659	3.13399	0.00172446	0.0100702
ICAM1	483.872	-1.68798	0.264824	-6.37396	1.84209e-10	1.02726e-08
ICAM4	4.22063	-1.81579	0.539486	-3.36578	0.000763287	0.00521112
ICMT	252.463	1.12928	0.205748	5.48864	4.0503e-08	1.20535e-06
IDI2-AS1	22.0678	-1.52548	0.314427	-4.85162	1.22459e-06	2.34924e-05
IER2	496.261	-2.73626	0.24427	-11.2018	3.99571e-29	6.18336e-26
IER3	470.915	-1.49008	0.367068	-4.05941	4.91971e-05	0.00053646
IER5	574.449	-2.09962	0.30989	-6.77537	1.24087e-11	9.14402e-10
IFI30	50.8173	2.45564	0.467237	5.25566	1.47491e-07	3.77261e-06
IFITM4P	2.94171	-1.33478	0.488725	-2.73114	0.00631147	0.0282012
IFNA1	1.54456	1.75533	0.644386	2.72403	0.00644898	0.0286845
IFNA22P	2.8804	1.94913	0.624358	3.12181	0.00179744	0.0104243
IFNA5	3.22852	2.55879	0.556147	4.60093	4.20619e-06	6.68168e-05
IFNE	7.9315	3.05032	0.488745	6.24112	4.34461e-10	2.2411e-08
IFRD1	461.863	-1.6515	0.218183	-7.56933	3.75159e-14	4.97622e-12
IFT122	299.665	-1.14066	0.158231	-7.20882	5.64403e-13	5.72731e-11
IGF1	83.9382	1.83233	0.519923	3.52423	0.000424713	0.00322047
IGF2	9.31865	2.27558	0.548418	4.14935	3.33427e-05	0.000385538
IGFALS	4.24853	-1.14993	0.44473	-2.58569	0.00971846	0.0394388
IGFBP1	6.27001	5.69402	0.821031	6.9352	4.05643e-12	3.31841e-10
IGFBP3	115.417	3.27532	0.448154	7.30846	2.70216e-13	3.02284e-11
IGFBP7	1698.45	1.33983	0.449168	2.98292	0.00285511	0.0151225
IGFL2	2.83531	2.57943	0.765491	3.36964	0.000752663	0.00515755
IGFLR1	13.671	-1.12047	0.310982	-3.60301	0.00031455	0.00251776
IGSF21	5.2559	1.75014	0.650104	2.69209	0.00710058	0.0309469
IKZF1	5.1946	2.04702	0.717778	2.85189	0.00434604	0.0209772
IL11	25.7356	5.25293	0.728256	7.21303	5.47189e-13	5.61398e-11
IL21R	7.09502	1.85426	0.446419	4.15362	3.27249e-05	0.000379577
IL27RA	17.1974	1.51825	0.26125	5.81147	6.19255e-09	2.35647e-07
IL31RA	13.037	1.90824	0.371003	5.14345	2.69745e-07	6.31672e-06
IL6R	446.073	-1.97498	0.335116	-5.89344	3.78241e-09	1.54372e-07
IMPG1	3.05082	1.91208	0.573602	3.33346	0.00085773	0.00575435
INADL	595.433	-1.19411	0.299383	-3.98856	6.64749e-05	0.000692726
ING1	363.868	-1.74283	0.180791	-9.64005	5.41638e-22	3.46835e-19
INHA	13.7847	-1.19388	0.43042	-2.77376	0.00554132	0.0255024
INHBB	6.94529	1.8757	0.694021	2.70266	0.00687867	0.0301878
INMT	12.262	1.35301	0.292183	4.63068	3.64475e-06	5.90603e-05
INS-IGF2	2.53619	3.37123	1.26224	2.67083	0.00756641	0.0325628
INSC	114.926	1.82986	0.415861	4.40017	1.08167e-05	0.000149565
INSIG1	688.833	-1.17109	0.281012	-4.16741	3.08084e-05	0.000360499
INSL3	3.39353	2.14436	0.770978	2.78135	0.0054133	0.0250498
INSR	449.422	-1.04253	0.212692	-4.9016	9.50586e-07	1.89811e-05
IPW	71.2867	1.00742	0.161447	6.23997	4.37651e-10	2.24586e-08
IRF1	189.46	-2.87991	0.379489	-7.58891	3.226e-14	4.34107e-12
IRF2BP2	1131.62	-1.28023	0.133565	-9.58507	9.23928e-22	5.71911e-19
IRF2BPL	196.651	-1.05382	0.205868	-5.11892	3.07287e-07	7.07981e-06
IRF4	22.9282	-2.42895	0.51385	-4.72697	2.27897e-06	4.04594e-05
IRS2	269.235	-1.97727	0.220738	-8.95755	3.31971e-19	1.14161e-16
ISM1	1216.36	1.59282	0.242912	6.5572	5.48275e-11	3.59769e-09
ISM1-AS1	108.879	2.42685	0.339568	7.14688	8.87722e-13	8.62904e-11
ITGA4	6.33593	1.65056	0.611124	2.70086	0.00691605	0.0302903
ITGA5	2430.74	-1.00023	0.18194	-5.4976	3.85001e-08	1.155e-06
ITGAM	18.018	2.4979	0.567501	4.40158	1.07468e-05	0.000148931
ITGAX	7.64051	2.20217	0.689491	3.1939	0.00140365	0.00853243
ITGB2	25.8588	3.3731	0.634854	5.31319	1.07721e-07	2.86178e-06
ITGB3	37.6805	-1.08986	0.336554	-3.2383	0.00120243	0.00756666
ITGB4	167.409	-1.89559	0.41002	-4.62316	3.77935e-06	6.09223e-05
ITGB8	1355.53	1.2055	0.460048	2.62037	0.00878336	0.0364566
ITPKC	257.269	-2.20567	0.297226	-7.42087	1.16353e-13	1.37966e-11
ITPRIP	543.433	-2.46329	0.29115	-8.46055	2.66114e-17	5.95391e-15
IZUMO4	7.88779	-1.03414	0.38687	-2.6731	0.00751539	0.0323807
JAK3	100.556	1.37068	0.213999	6.4051	1.50267e-10	8.58601e-09
JHDM1D	637.811	-1.01759	0.268265	-3.79324	0.000148693	0.00135778
JMJD6	316.491	-1.42588	0.140794	-10.1274	4.17544e-24	3.37121e-21
JMY	352.823	-1.53289	0.342463	-4.47608	7.60273e-06	0.00011108
JPH1	13.1092	-1.36491	0.345061	-3.95557	7.63521e-05	0.000782051
JUN	1302.4	-3.02829	0.293218	-10.3278	5.27813e-25	5.15868e-22
JUNB	2538.05	-1.9091	0.207684	-9.19232	3.84455e-20	1.62258e-17
JUP	98.392	-1.24794	0.303064	-4.11773	3.82628e-05	0.000433521
KAL1	1123.63	1.12241	0.34625	3.24164	0.00118846	0.00749905
KBTBD11	236.624	-1.77368	0.196316	-9.03483	1.64251e-19	6.35448e-17
KCNAB1	520.318	-1.07332	0.207449	-5.17389	2.29266e-07	5.50773e-06
KCNC1	5.88165	1.60303	0.491469	3.2617	0.00110747	0.00706549
KCND3	40.3068	-1.92721	0.35585	-5.4158	6.10143e-08	1.73512e-06
KCNE1	8.8092	1.076	0.429118	2.50746	0.0121602	0.0468786
KCNH2	5.07568	1.90113	0.706246	2.69188	0.00710503	0.0309574
KCNJ1	2.64146	2.26039	0.726042	3.11331	0.00185002	0.0106593
KCNJ15	49.128	1.46178	0.256879	5.69051	1.26658e-08	4.4134e-07
KCNJ2	5.81999	1.80727	0.510118	3.54285	0.00039583	0.00303241
KCNJ9	11.2901	-2.16497	0.376101	-5.75635	8.59537e-09	3.16517e-07
KCNK5	741.956	-1.45235	0.312811	-4.64288	3.43579e-06	5.6417e-05
KCNK7	8.76032	-1.86114	0.34605	-5.37822	7.52242e-08	2.07257e-06
KCNN4	52.6148	2.35348	0.423665	5.55504	2.77541e-08	8.69128e-07
KCNS1	7.57468	1.1267	0.401035	2.80947	0.00496228	0.0233054
KCNS3	13.8042	2.70047	0.424658	6.35915	2.02873e-10	1.12123e-08
KCNT2	515.505	-1.07328	0.284085	-3.77804	0.000158071	0.00142632
KCTD21	45.1208	1.03799	0.148654	6.98258	2.8981e-12	2.40258e-10
KDELC1	56.5808	1.45962	0.201802	7.23292	4.72725e-13	4.93175e-11
KDM3A	675.677	-1.73866	0.353179	-4.92289	8.52737e-07	1.72498e-05
KDM4E	3.48742	1.19928	0.416328	2.88062	0.003969	0.0195502
KDM6B	170.355	-1.385	0.340868	-4.06314	4.84164e-05	0.000531065
KERA	2.68471	2.24049	0.847334	2.64416	0.00818939	0.0346371
KHDRBS3	9.11906	1.44932	0.407742	3.5545	0.000378699	0.00292166
KIAA0101	2.97677	2.25094	0.647522	3.47624	0.000508495	0.00375308
KIAA0355	371.6	-1.0403	0.205755	-5.05603	4.28081e-07	9.50892e-06
KIAA1045	11.0542	-1.7523	0.452877	-3.86926	0.000109166	0.00104388
KIAA1462	444.674	-1.24981	0.288767	-4.32809	1.50409e-05	0.000197392
KIAA1522	38.7765	-1.10415	0.269274	-4.10049	4.12284e-05	0.000460726
KIAA1644	25.7782	2.22046	0.504453	4.40171	1.07403e-05	0.000148931
KIAA1683	113.158	-2.39914	0.336717	-7.1251	1.04007e-12	9.85417e-11
KIAA2022	26.73	-1.22883	0.333228	-3.68766	0.000226327	0.00191913
KIF14	11.4486	1.32856	0.456499	2.91033	0.00361044	0.0181254
KIF15	10.4669	1.44385	0.368216	3.92121	8.81036e-05	0.000877789
KIF18B	4.60829	2.51682	0.755412	3.33172	0.000863121	0.00578256
KIF20A	14.2243	2.16293	0.412259	5.24653	1.5499e-07	3.9275e-06
KIF23	10.9983	3.14109	0.48868	6.42771	1.29541e-10	7.51743e-09
KIF26A	59.7551	-1.13869	0.20032	-5.68436	1.31303e-08	4.52374e-07
KIF4A	15.6469	1.77688	0.32328	5.49641	3.87608e-08	1.16095e-06
KIF4B	3.5913	1.29104	0.439889	2.93493	0.00333627	0.0170768
KIF5A	9.5309	1.52146	0.503495	3.0218	0.0025128	0.0136521
KIF5C	31.0963	1.70209	0.439527	3.87254	0.000107706	0.00103422
KIFC1	6.23132	1.54981	0.451715	3.43095	0.000601462	0.00429914
KIT	59.0938	-3.49891	0.442296	-7.91079	2.55753e-15	4.05927e-13
KLB	34.1244	-1.18901	0.287908	-4.12983	3.63033e-05	0.000415118
KLF10	891.448	-2.30988	0.176348	-13.0984	3.36079e-39	2.08033e-35
KLF11	114.797	-1.29695	0.157797	-8.21911	2.05023e-16	3.88498e-14
KLF15	457.82	-1.80326	0.410361	-4.39433	1.11113e-05	0.00015273
KLF17	6.65025	2.38704	0.632817	3.77208	0.000161894	0.00145516
KLF2	237.499	-2.24239	0.316369	-7.0879	1.36166e-12	1.24561e-10
KLF4	1238.25	-1.63766	0.19977	-8.19775	2.44921e-16	4.59412e-14
KLF5	97.0536	-1.78955	0.272679	-6.56286	5.27864e-11	3.47604e-09
KLF9	1501.86	-1.87537	0.245373	-7.6429	2.1238e-14	2.9214e-12
KLHL4	4.03951	4.06949	0.927529	4.38746	1.14684e-05	0.000156594
KLRB1	2.37136	2.14881	0.68209	3.15033	0.00163087	0.00960675
KPNA2	35.0063	1.39641	0.342268	4.07988	4.50597e-05	0.000498664
KRBA1	159.217	-1.67661	0.238819	-7.0204	2.21233e-12	1.90199e-10
KRT7	2.1325	2.3989	0.924095	2.59594	0.00943318	0.038593
KYNU	4.45961	2.57931	0.808046	3.19204	0.00141273	0.00857891
L3MBTL4	62.3934	-1.99166	0.266513	-7.47301	7.83806e-14	9.57584e-12
LAMB1	105.474	1.35753	0.400306	3.39123	0.000695797	0.00483026
LAMC3	118.519	-1.71433	0.338126	-5.07009	3.97631e-07	8.90713e-06
LANCL3	3.91646	1.29485	0.442543	2.92593	0.00343432	0.0174584
LAPTM5	32.2657	1.32345	0.426209	3.10517	0.00190168	0.0108894
LAYN	180.223	-1.07257	0.218506	-4.90864	9.17116e-07	1.8372e-05
LBX2	4.1908	1.31639	0.439743	2.99353	0.00275771	0.0147246
LCLAT1	76.618	1.00957	0.340364	2.96614	0.00301559	0.0158047
LCP1	13.0756	1.75928	0.583501	3.01503	0.00256953	0.0139236
LCP2	3.08653	1.74331	0.699087	2.49369	0.0126422	0.0482658
LCTL	7.80892	2.18181	0.420654	5.18672	2.14028e-07	5.21587e-06
LDHAL6A	10.2846	1.38128	0.296204	4.66328	3.11206e-06	5.1834e-05
LDHC	10.8305	-1.94677	0.468714	-4.15342	3.27537e-05	0.000379673
LDHD	65.3406	-1.35466	0.258138	-5.24782	1.53914e-07	3.91531e-06
LECT1	957.628	2.09007	0.482597	4.33088	1.48518e-05	0.000195462
LEF1	7.75755	1.54183	0.546312	2.82226	0.00476867	0.0225558
LEPREL1	140.928	1.34149	0.353984	3.78968	0.00015084	0.00137444
LEPREL4	292.609	1.17392	0.255308	4.59806	4.26448e-06	6.7685e-05
LEPROTL1	101.986	1.18397	0.202887	5.83558	5.36035e-09	2.09213e-07
LGALS8-AS1	5.90315	-2.60506	0.597555	-4.35954	1.30339e-05	0.000174506
LGALS9	6.87879	1.92717	0.589527	3.26901	0.00107924	0.00692999
LGI2	19.7839	1.97858	0.339004	5.83646	5.33216e-09	2.08899e-07
LHFPL2	456.431	1.01551	0.216207	4.69692	2.64113e-06	4.54548e-05
LHFPL3-AS2	10.6888	1.10932	0.311356	3.56287	0.000366827	0.00283936
LIF	56.4377	-2.28588	0.640409	-3.56941	0.000357793	0.00278001
LILRB2	2.78942	2.87961	0.963391	2.98904	0.00279859	0.0148995
LILRB4	4.6616	4.01939	0.970262	4.14258	3.43422e-05	0.000396109
LILRB5	9.01068	2.64361	0.799347	3.30721	0.000942313	0.00619644
LIME1	13.3522	1.28459	0.403759	3.18157	0.0014648	0.00882017
LINC00092	12.0607	-1.29474	0.340843	-3.79864	0.000145493	0.00133225
LINC00152	26.2105	1.04325	0.38553	2.70602	0.00680945	0.0299435
LINC00167	15.4998	-1.61666	0.328312	-4.92415	8.47275e-07	1.7158e-05
LINC00176	17.5406	-1.10741	0.289915	-3.81978	0.000133573	0.00124209
LINC00272	5.02379	-1.09566	0.41398	-2.64665	0.00812925	0.0344344
LINC00313	2.48008	-1.91635	0.534597	-3.58466	0.000337518	0.00265872
LINC00426	4.75189	1.32803	0.50257	2.64248	0.00823006	0.0347346
LINC00441	9.6568	-1.01773	0.310801	-3.27453	0.00105837	0.00680302
LINC00477	2.17212	2.66978	0.970745	2.75023	0.00595528	0.027012
LINC00520	1.93131	2.88599	0.959328	3.00834	0.00262677	0.0141553
LINC00622	2.24817	2.02126	0.677474	2.98352	0.00284952	0.0151058
LINC00654	19.8686	1.28065	0.311998	4.10467	4.04888e-05	0.000454032
LINC00671	2.62046	3.30313	0.819142	4.03242	5.52049e-05	0.000590188
LINC00707	3.28841	2.35308	0.798942	2.94525	0.00322696	0.0166227
LINC00839	5.63401	1.94416	0.533067	3.64712	0.000265192	0.0021936
LINC00853	3.92508	1.99027	0.677962	2.93566	0.00332838	0.0170458
LINGO3	6.32842	-3.12661	0.493373	-6.33721	2.3396e-10	1.26298e-08
LINGO4	13.0343	-1.45673	0.423521	-3.43956	0.000582657	0.00419866
LIPA	65.9439	1.81559	0.262023	6.92913	4.23424e-12	3.44868e-10
LIPC	9.49813	1.17286	0.308271	3.80465	0.000142003	0.00130868
LIPF	1.93684	3.34831	1.09509	3.05757	0.00223142	0.0123953
LMNB1	33.2123	-1.40464	0.483131	-2.90736	0.00364491	0.018254
LNX1	163.417	1.00406	0.219689	4.57038	4.86842e-06	7.60358e-05
LNX1-AS1	4.23747	2.52398	0.576955	4.37467	1.21619e-05	0.000164088
LOC100126784	43.0445	-1.24381	0.291748	-4.2633	2.01432e-05	0.000251383
LOC100128361	25.1072	1.03253	0.216187	4.77608	1.78744e-06	3.30276e-05
LOC100128881	5.70436	1.62763	0.483966	3.3631	0.000770716	0.00525411
LOC100129617	9.17821	-2.01169	0.361684	-5.56202	2.66667e-08	8.37903e-07
LOC100129722	29.2397	-1.82574	0.415506	-4.39401	1.11278e-05	0.00015273
LOC100129794	35.6908	-1.05766	0.297379	-3.55661	0.000375668	0.00290069
LOC100129917	90.6023	-1.38625	0.288888	-4.79857	1.59801e-06	2.99143e-05
LOC100130894	4.20163	1.77926	0.492413	3.61335	0.000302271	0.00243422
LOC100131060	5.55056	-1.11419	0.398447	-2.79632	0.00516878	0.0241167
LOC100131635	5.28812	-1.86037	0.655588	-2.83771	0.00454385	0.0217081
LOC100132077	3.83664	2.71519	0.537142	5.05488	4.30658e-07	9.55474e-06
LOC100132891	8.80794	3.31444	0.522024	6.34921	2.16417e-10	1.18893e-08
LOC100134229	65.6549	-1.4325	0.252137	-5.68143	1.33575e-08	4.59349e-07
LOC100188947	54.7514	-2.19474	0.34292	-6.40015	1.55226e-10	8.84217e-09
LOC100216545	189.29	-1.13518	0.209739	-5.41235	6.22019e-08	1.76349e-06
LOC100272217	20.2923	-1.82313	0.263345	-6.92299	4.42209e-12	3.57036e-10
LOC100288432	9.44942	1.20448	0.461606	2.60933	0.00907207	0.0374397
LOC100288637	6.74034	1.13617	0.436907	2.60048	0.00930931	0.0381873
LOC100289511	33.3633	-1.32342	0.531796	-2.48859	0.012825	0.0487833
LOC100289561	6.50199	-1.39672	0.49395	-2.82766	0.00468898	0.022264
LOC100498859	2.28838	-2.26323	0.654937	-3.45565	0.000548968	0.00398528
LOC100499183	25.4748	1.07158	0.361625	2.96323	0.00304427	0.0159201
LOC100505549	21.1097	1.12074	0.215745	5.19474	2.0501e-07	5.02614e-06
LOC100505702	7.89508	1.73757	0.451845	3.84549	0.000120311	0.00113498
LOC100505812	6.77793	1.22715	0.366722	3.34626	0.00081911	0.00553525
LOC100505875	5.62757	-1.78585	0.689548	-2.58989	0.00960072	0.0391065
LOC100505912	7.33979	1.27626	0.301582	4.23188	2.31749e-05	0.000282202
LOC100505989	2.22678	2.34145	0.893143	2.62159	0.00875216	0.0363759
LOC100506025	4.25594	1.38733	0.444551	3.12075	0.00180393	0.0104456
LOC100506385	16.7549	1.52059	0.301502	5.04337	4.57393e-07	1.00757e-05
LOC100506394	14.2309	-1.49536	0.327336	-4.56827	4.91764e-06	7.64594e-05
LOC100506801	14.4422	-2.34007	0.364025	-6.42831	1.29032e-10	7.51133e-09
LOC100506810	6.49647	-1.5374	0.50739	-3.03001	0.00244549	0.0133253
LOC100507066	14.3404	-1.67461	0.459766	-3.6423	0.000270211	0.00222126
LOC100507156	81.0597	-1.54847	0.360109	-4.30002	1.70786e-05	0.000218875
LOC100507217	540.52	-1.32605	0.154767	-8.56803	1.05272e-17	2.64176e-15
LOC100507244	19.1468	1.41931	0.354416	4.00464	6.21119e-05	0.000653495
LOC100507472	1.49828	3.48082	0.898373	3.87458	0.000106809	0.00102929
LOC100507632	5.23713	2.37162	0.694104	3.41681	0.000633592	0.00448734
LOC113230	32.1156	-1.14712	0.401988	-2.85362	0.00432236	0.0208882
LOC143666	114.393	-3.15452	0.284604	-11.0839	1.50176e-28	1.99197e-25
LOC148696	277.553	-1.69221	0.270328	-6.25983	3.85386e-10	2.02164e-08
LOC150381	110.681	-1.40204	0.214879	-6.52478	6.8101e-11	4.3759e-09
LOC150622	197.241	2.22162	0.373796	5.9434	2.79175e-09	1.17151e-07
LOC154761	8.7604	-1.09272	0.280664	-3.89334	9.88737e-05	0.000965344
LOC158376	14.6218	1.10057	0.295198	3.72823	0.000192828	0.00168827
LOC254896	1.92268	-2.27031	0.740714	-3.06503	0.00217649	0.0121593
LOC283174	78.1675	1.07294	0.215807	4.97175	6.63517e-07	1.37979e-05
LOC284023	28.3751	-1.21596	0.212983	-5.70921	1.13499e-08	4.0223e-07
LOC284100	18.4035	1.40512	0.502846	2.79433	0.00520081	0.0242113
LOC284578	4.91814	-1.73449	0.593156	-2.92417	0.00345378	0.0175285
LOC284648	28.8643	-1.79889	0.316383	-5.6858	1.30202e-08	4.50251e-07
LOC284950	15.4199	-1.42691	0.30359	-4.70012	2.60014e-06	4.49996e-05
LOC284998	25.4795	1.48017	0.473765	3.12427	0.00178248	0.0103472
LOC285627	2.12527	2.15057	0.844609	2.54623	0.0108892	0.0431525
LOC285740	5.75094	2.13504	0.420192	5.08111	3.75239e-07	8.47712e-06
LOC286059	6.25012	-1.98791	0.55748	-3.56589	0.000362623	0.002814
LOC286083	5.91879	-1.20221	0.465133	-2.58466	0.00974737	0.0395129
LOC286190	6.54204	1.41403	0.349315	4.04802	5.16518e-05	0.000558634
LOC339894	16.2768	-2.61406	0.563018	-4.64294	3.43482e-06	5.6417e-05
LOC340113	3.32179	3.22662	0.773035	4.17396	2.99345e-05	0.000352942
LOC392196	5.71016	1.4102	0.541174	2.60582	0.00916554	0.0377142
LOC399715	124.016	-2.7018	0.302317	-8.93696	4.00015e-19	1.3506e-16
LOC400752	9.31392	-1.00264	0.351801	-2.85001	0.00437175	0.0210866
LOC400940	20.2364	3.10822	0.463366	6.70791	1.97427e-11	1.41008e-09
LOC401074	13.8506	-1.08399	0.352759	-3.0729	0.00211988	0.0119111
LOC401397	32.0152	1.3973	0.305804	4.56927	4.89418e-06	7.63097e-05
LOC440354	8.62999	-1.09421	0.384205	-2.84798	0.0043998	0.021209
LOC440518	8.35625	-1.23607	0.427545	-2.89107	0.00383927	0.0189918
LOC441666	20.6979	2.39939	0.368435	6.51239	7.39662e-11	4.64038e-09
LOC493754	130.447	-1.00759	0.25684	-3.92301	8.74505e-05	0.000873564
LOC541471	14.5563	1.16102	0.350673	3.31083	0.000930197	0.00613197
LOC554223	13.2089	-1.81001	0.410826	-4.40579	1.05399e-05	0.000147163
LOC643355	8.95954	-1.20956	0.472012	-2.56257	0.0103901	0.041639
LOC644656	29.3456	-1.1894	0.304004	-3.91244	9.13684e-05	0.000903948
LOC645638	6.36794	1.52439	0.568998	2.67908	0.00738242	0.0319337
LOC645949	3.31835	1.89693	0.709989	2.67177	0.0075453	0.032502
LOC728084	3.0487	2.54242	0.833573	3.05002	0.00228825	0.0126386
LOC729966	2.38742	-2.89906	0.926539	-3.12891	0.00175453	0.0102073
LOC731223	1.64672	-2.69414	0.714665	-3.7698	0.000163381	0.0014664
LOC91450	9.0447	-1.42807	0.327506	-4.36044	1.29803e-05	0.000173913
LONRF3	64.7988	-2.47848	0.317006	-7.81839	5.3502e-15	8.21101e-13
LOXL1	80.9444	1.86246	0.314823	5.91591	3.3004e-09	1.36196e-07
LOXL3	274.747	1.17043	0.427341	2.73887	0.00616502	0.0277135
LPAL2	9.81455	2.56423	0.434346	5.90367	3.5551e-09	1.46109e-07
LPAR4	76.4	1.27482	0.293215	4.34772	1.37559e-05	0.000182723
LRCH2	26.0491	-1.00858	0.242114	-4.1657	3.10392e-05	0.000362742
LRFN5	16.1925	-1.24062	0.390969	-3.17318	0.00150778	0.00902629
LRIT3	6.65549	1.32433	0.382192	3.4651	0.000530032	0.00387153
LRP1B	56.8457	-1.54022	0.394816	-3.90111	9.5751e-05	0.000939683
LRP5	137.005	-1.02909	0.232363	-4.42879	9.47631e-06	0.000134435
LRRC14B	1.51774	2.03311	0.80664	2.52046	0.0117201	0.045608
LRRC15	176.281	4.57285	0.527296	8.67226	4.23609e-18	1.12377e-15
LRRC17	42.9008	1.8115	0.310295	5.838	5.28313e-09	2.08229e-07
LRRC66	17.0149	1.408	0.279963	5.02924	4.92435e-07	1.07204e-05
LRRC8B	21.8283	1.09266	0.251365	4.3469	1.38078e-05	0.000183282
LRRC8C	72.8792	1.85251	0.41098	4.50755	6.55817e-06	9.77409e-05
LRRC8E	21.2953	1.62384	0.303557	5.34937	8.82616e-08	2.39973e-06
LRRC9	10.1707	1.62243	0.345589	4.69468	2.67029e-06	4.58716e-05
LRRIQ3	2.82755	2.189	0.838126	2.61178	0.00900721	0.0372277
LSM1	203.114	1.35952	0.386618	3.51644	0.000437375	0.00330299
LTBP1	1263.77	1.12725	0.315053	3.57797	0.000346275	0.00270979
LUM	39680.9	1.46025	0.315284	4.63154	3.62961e-06	5.89429e-05
LURAP1	47.4166	-1.14756	0.282673	-4.05968	4.91398e-05	0.000536149
LY6D	5.51268	2.83376	0.669402	4.23327	2.30321e-05	0.000280831
LYPLA1	96.0301	1.05851	0.154483	6.85192	7.28629e-12	5.66136e-10
LYZ	29.5956	3.07991	0.571502	5.38915	7.07903e-08	1.96793e-06
LZTS2	203.257	-1.11689	0.298779	-3.73818	0.000185355	0.0016344
MAB21L2	53.1022	-1.15711	0.248306	-4.66001	3.16193e-06	5.26139e-05
MAB21L3	12.7344	-2.20585	0.497361	-4.43509	9.20318e-06	0.000131363
MACC1	16.9852	1.2644	0.44813	2.8215	0.00477999	0.0225844
MAFB	213.111	1.40174	0.399504	3.5087	0.000450296	0.0033868
MAFF	293.403	-3.12471	0.199931	-15.6289	4.62554e-55	4.29482e-51
MAFK	140.765	-1.20501	0.283658	-4.24812	2.15574e-05	0.000265641
MAGEE2	2.60883	1.86156	0.488381	3.81169	0.000138021	0.00127769
MAGI2-AS2	1.6645	2.38098	0.732517	3.25041	0.00115239	0.00730618
MAMDC2	358.661	1.66034	0.298678	5.55896	2.71386e-08	8.51289e-07
MAOA	71.2364	-2.67132	0.492284	-5.42638	5.7508e-08	1.64803e-06
MAP1A	348.879	1.20034	0.261232	4.59491	4.32942e-06	6.86386e-05
MAP1B	193.687	1.70663	0.336726	5.06831	4.01371e-07	8.95849e-06
MAP1LC3B	377.805	-1.00938	0.19083	-5.28941	1.22713e-07	3.21861e-06
MAP3K9	16.1452	-1.16547	0.297291	-3.9203	8.84395e-05	0.000880173
MAPK15	4.80634	2.41888	0.678596	3.56454	0.00036449	0.00282411
2024-03-02	38.3479	1.15396	0.305567	3.77647	0.000159065	0.0014332
2024-03-03	110.805	-1.89366	0.355083	-5.333	9.66058e-08	2.58814e-06
MARCKS	88.5424	2.00457	0.464506	4.31548	1.59256e-05	0.000206089
MARCO	19.4769	3.26546	0.707578	4.61498	3.93124e-06	6.29544e-05
MARS2	11.2894	1.00743	0.307569	3.27545	0.00105495	0.00678571
MATN1	10.8254	-1.05005	0.414056	-2.53601	0.0112123	0.0441784
MATN1-AS1	38.611	-1.85183	0.352135	-5.25886	1.44953e-07	3.72823e-06
MATN3	489.399	1.36956	0.430158	3.18385	0.00145331	0.00876799
MATN4	33.3617	1.505	0.520118	2.89358	0.00380878	0.0188661
MC2R	2.61057	3.5042	1.40192	2.49957	0.0124346	0.0476973
MCL1	2134.99	-1.08726	0.315325	-3.44807	0.000564603	0.00408919
MCM10	6.09541	1.46841	0.510115	2.87858	0.00399476	0.0196406
MDGA1	22.4008	1.06501	0.326843	3.25846	0.00112019	0.00712637
MED20	23.8165	1.04785	0.276311	3.79228	0.000149269	0.00136146
MEG9	10.9167	1.34168	0.405709	3.307	0.00094302	0.00619735
MEIS3	6.04105	1.97996	0.64963	3.04783	0.00230502	0.0127031
MELK	5.90578	3.0081	0.609569	4.93479	8.02382e-07	1.63559e-05
MEST	7.03112	1.91485	0.490672	3.90251	9.51991e-05	0.000934874
METRN	40.8535	1.10082	0.272991	4.03244	5.52009e-05	0.000590188
METRNL	244.551	-1.22887	0.261722	-4.69533	2.66178e-06	4.57678e-05
METTL21A	17.2823	1.19038	0.225519	5.27842	1.30305e-07	3.40334e-06
MEX3B	3.99501	2.32272	0.564455	4.11498	3.87213e-05	0.000438448
MEX3D	25.9464	2.50139	0.353772	7.07064	1.5422e-12	1.40385e-10
MFSD2A	9.29918	1.46039	0.52698	2.77125	0.00558411	0.0256739
MGAT3	21.6502	1.13761	0.325876	3.49094	0.000481317	0.00357557
MGAT4B	152.17	1.15423	0.290874	3.96814	7.24353e-05	0.000746461
MGC12916	22.0968	-1.19151	0.346243	-3.44125	0.000579029	0.00418225
MGEA5	1480.41	-1.00779	0.169889	-5.93205	2.99181e-09	1.24569e-07
MICAL2	118.306	1.31012	0.293357	4.46596	7.97116e-06	0.000115825
MICALL2	65.3027	1.2525	0.274616	4.56089	5.09363e-06	7.88897e-05
MICB	5.74224	1.38252	0.52795	2.61866	0.00882763	0.0365995
MID1	33.5501	1.67783	0.30615	5.48041	4.2433e-08	1.25475e-06
MIDN	300.467	-1.3275	0.239912	-5.53326	3.1434e-08	9.6644e-07
MIEN1	61.6671	1.27543	0.400974	3.18083	0.00146856	0.00883134
MIR1245A	5.58937	2.94642	0.650915	4.52658	5.9946e-06	9.05349e-05
MIR1245B	5.77399	3.34813	0.642714	5.20935	1.895e-07	4.67954e-06
MIR155HG	20.9866	-1.31459	0.324088	-4.05628	4.98614e-05	0.000542429
MIR210	3.02766	-2.31764	0.497701	-4.65669	3.21327e-06	5.33724e-05
MIR210HG	589.965	-1.09431	0.389436	-2.81	0.00495414	0.0232731
MIR219-1	1.439	-2.30405	0.844002	-2.72991	0.00633508	0.0282794
MIR221	3.64078	1.82226	0.718208	2.53724	0.0111732	0.0440482
MIR23A	8.12941	-2.48579	0.51081	-4.86636	1.1367e-06	2.21495e-05
MIR24-2	3.8146	-2.11552	0.559509	-3.78103	0.000156184	0.00141067
MIR27A	5.56647	-2.2736	0.553602	-4.10692	4.00963e-05	0.00045072
MIR27B	10.1711	1.10605	0.415955	2.65906	0.00783582	0.0334235
MIR3074	7.71687	1.51677	0.419137	3.61879	0.000295981	0.0023918
MIR3190	2.09539	-2.34079	0.783615	-2.98717	0.00281571	0.0149687
MIR31HG	17.0596	1.60987	0.388859	4.13999	3.47316e-05	0.000400103
MIR324	2.93429	-1.69847	0.490029	-3.46606	0.000528147	0.00386282
MIR3605	2.44562	-1.80615	0.649927	-2.779	0.00545263	0.0251817
MIR3606	4.43653	2.52545	0.563098	4.48492	7.29413e-06	0.000107246
MIR3609	5.0821	-2.33532	0.902841	-2.58664	0.00969166	0.039373
MIR3650	11.2687	-1.14015	0.449144	-2.5385	0.011133	0.043931
MIR3916	2.30263	1.70269	0.505332	3.36945	0.000753195	0.00515917
MIR423	4.97662	-1.46426	0.5413	-2.70508	0.00682885	0.0300004
MIR4308	3.99057	-2.75674	0.693589	-3.9746	7.0499e-05	0.000728163
MIR4505	6.47543	-3.32719	0.51538	-6.45581	1.07641e-10	6.42733e-09
MIR4530	1.76333	-2.04656	0.630762	-3.24458	0.00117622	0.00743953
MIR497HG	85.2671	1.0457	0.292822	3.57113	0.00035545	0.00276527
MIR5087	6.74284	-3.77756	0.644822	-5.8583	4.6763e-09	1.87153e-07
MIR548O2	1.97346	-2.58815	0.816409	-3.17017	0.00152352	0.00911463
MIR548Q	1.64928	1.9282	0.625261	3.08383	0.00204351	0.0115344
MIR5690	17.7049	-1.71251	0.620134	-2.76151	0.00575339	0.026308
MIR614	8.576	-2.18565	0.496892	-4.39864	1.08933e-05	0.0001504
MIR635	2.62522	2.00967	0.540682	3.71691	0.000201675	0.00175415
MIR938	1.78165	-1.60206	0.561311	-2.85415	0.00431527	0.0208699
MIRLET7A2	5.89111	1.36678	0.411106	3.32465	0.000885288	0.0058924
MKI67	41.4953	3.96985	0.542654	7.31562	2.56195e-13	2.91874e-11
MKNK2	688.707	-2.07696	0.275087	-7.5502	4.34577e-14	5.64342e-12
MLF1	98.1109	-1.15384	0.343788	-3.35625	0.000790069	0.00536635
MLIP	9.83226	1.96929	0.373196	5.27683	1.31439e-07	3.42811e-06
MLLT10P1	19.8156	1.12531	0.327622	3.43478	0.000593028	0.00425523
MLLT3	137.5	-1.18973	0.204661	-5.8132	6.129e-09	2.33708e-07
MLLT4-AS1	36.6961	-2.25338	0.499836	-4.50824	6.53678e-06	9.75787e-05
MLXIP	241.267	-1.51781	0.222238	-6.82967	8.51092e-12	6.42471e-10
MMD	11.6735	1.29081	0.2648	4.87464	1.09008e-06	2.13307e-05
MME	14.8955	3.46877	0.691649	5.01522	5.2972e-07	1.13721e-05
MMP11	12.5024	4.00375	0.584736	6.84711	7.53574e-12	5.7588e-10
MMP13	122.087	3.6989	0.483307	7.65331	1.95873e-14	2.75558e-12
MMP19	30.6061	3.32411	0.463631	7.16973	7.51456e-13	7.38335e-11
MMP2	1009.73	1.98872	0.431347	4.6105	4.01708e-06	6.4142e-05
MMP28	4.93603	2.12588	0.719835	2.95329	0.00314409	0.0162952
MMP3	2398.81	-1.63446	0.634567	-2.5757	0.0100037	0.0403758
MMP8	1.80997	3.08898	1.16694	2.64708	0.0081189	0.034414
MMP9	23.4687	4.66338	0.912758	5.1091	3.23693e-07	7.43013e-06
MNDA	2.86336	2.62	0.754081	3.47442	0.000511958	0.00377264
MOAP1	76.7332	-1.10883	0.180826	-6.13201	8.6776e-10	4.18553e-08
MOGAT1	17.6302	-1.29146	0.356749	-3.62007	0.000294528	0.00238256
MON1A	15.3105	1.24673	0.332708	3.74721	0.000178812	0.0015865
MPEG1	29.1292	2.14687	0.825231	2.60154	0.00928069	0.0380885
MPP2	115.575	-1.6039	0.243867	-6.57696	4.80179e-11	3.17328e-09
MPP3	37.4238	1.22699	0.289897	4.23249	2.31115e-05	0.000281615
MPZL2	56.3368	1.25827	0.304731	4.12914	3.6413e-05	0.000415861
MPZL3	10.4695	1.23861	0.342999	3.61113	0.000304865	0.00245186
MRPL23-AS1	11.1571	-1.29918	0.360654	-3.60228	0.000315437	0.00252268
MRPL39	93.1086	-1.05123	0.320119	-3.28387	0.0010239	0.00663199
MRS2P2	53.3383	-1.83974	0.382224	-4.81324	1.485e-06	2.79964e-05
MS4A4A	6.09135	2.27381	0.903632	2.51631	0.0118592	0.0460338
MS4A6A	12.2866	2.30392	0.792491	2.90719	0.00364694	0.0182593
MS4A7	12.9727	2.4683	0.876822	2.81505	0.00487703	0.0229573
MSC	2.7157	2.02959	0.693312	2.92739	0.00341821	0.017386
MSL3P1	15.5999	1.17575	0.396861	2.96263	0.00305026	0.0159379
MSMP	391.337	-2.41958	0.691851	-3.49725	0.000470081	0.00350297
MSR1	18.1427	2.91279	0.673797	4.32294	1.53962e-05	0.000200356
MSX1	13.1207	1.62918	0.438173	3.71812	0.000200714	0.0017466
MSX2	22.5792	1.59439	0.337912	4.71836	2.37758e-06	4.19167e-05
MT1A	22.6398	-1.9065	0.485583	-3.92622	8.62923e-05	0.00086432
MT1G	453.285	2.29892	0.550815	4.17367	2.99731e-05	0.000353173
MT1L	66.6954	1.4794	0.446047	3.3167	0.000910867	0.00603453
MT1X	3885.96	-1.54606	0.489553	-3.15811	0.00158798	0.00941914
MTFP1	58.4138	-2.3781	0.231952	-10.2525	1.15265e-24	1.01927e-21
MTHFD2	374.471	-1.24601	0.272272	-4.57636	4.73137e-06	7.42074e-05
MTRNR2L8	13.5197	-1.25543	0.377374	-3.32675	0.000878656	0.00585666
MTX1	22.3799	-1.31311	0.341372	-3.84657	0.000119782	0.00113084
MUC12	12.2401	1.37611	0.551873	2.49352	0.0126485	0.0482799
MUM1L1	17.3665	1.22128	0.34794	3.51001	0.000448082	0.00337424
MXD1	183.119	-1.07874	0.133419	-8.08537	6.19747e-16	1.10661e-13
MXI1	900.665	-2.05106	0.234849	-8.73352	2.4686e-18	6.74147e-16
MXRA5	2038.28	2.23179	0.43159	5.17108	2.32742e-07	5.584e-06
MYB	2.24967	3.32159	1.13657	2.92247	0.00347263	0.0176001
MYBL2	3.39087	2.36301	0.804567	2.937	0.00331405	0.0169817
MYBPH	26.3448	-1.34922	0.413553	-3.2625	0.00110436	0.00705467
MYC	117.68	-1.36463	0.291823	-4.67623	2.92194e-06	4.91935e-05
MYEF2	5.15278	1.6319	0.658451	2.47839	0.0131975	0.0498829
MYLIP	237.306	-1.29031	0.203238	-6.34877	2.17042e-10	1.18893e-08
MYLPF	3.9152	-1.63226	0.607334	-2.68758	0.00719714	0.0312853
MYO15A	93.7268	-1.27337	0.212069	-6.00454	1.91879e-09	8.50406e-08
MYO1H	8.95074	1.62391	0.385133	4.21649	2.48138e-05	0.00029941
MYO3A	26.862	1.51256	0.494616	3.05805	0.0022278	0.0123826
MYO7A	91.3945	-2.93812	0.284123	-10.341	4.5963e-25	4.74185e-22
MYOC	270.308	-1.94806	0.601953	-3.23623	0.00121121	0.00760901
MYOG	7.81803	-1.1601	0.380477	-3.04906	0.00229555	0.0126644
MYOM2	51.6307	-1.02598	0.30116	-3.40676	0.000657379	0.00462232
MYOM3	9.14791	1.49462	0.418708	3.5696	0.000357527	0.0027791
MYOZ3	77.6238	-1.15744	0.390617	-2.96312	0.00304539	0.0159214
MYZAP	34.9398	-2.4014	0.302498	-7.93857	2.04525e-15	3.35161e-13
N4BP2L1	148.152	-1.7441	0.239355	-7.28669	3.17661e-13	3.42963e-11
NACC1	45.3259	1.14411	0.15333	7.46175	8.53814e-14	1.0363e-11
NAGPA	32.9909	1.68878	0.357941	4.71803	2.38138e-06	4.19167e-05
NALCN	6.48259	1.99972	0.58751	3.40372	0.000664752	0.00465828
NAMPT	1394.05	-1.47722	0.412445	-3.58162	0.000341471	0.00268395
NAP1L6	2.96474	1.62033	0.589177	2.75016	0.0059566	0.027012
NAT1	13.4091	1.45886	0.259422	5.62347	1.87154e-08	6.18407e-07
NAT2	10.0857	2.29717	0.406894	5.64562	1.6459e-08	5.53703e-07
NAT6	26.8999	-1.1381	0.402676	-2.82633	0.00470842	0.0223163
NCALD	9.20421	1.63583	0.499132	3.27734	0.00104791	0.00675151
NCAM1	89.2083	1.68391	0.413575	4.0716	4.66911e-05	0.000514267
NCAPG	10.5566	2.23147	0.459486	4.85645	1.19507e-06	2.29974e-05
NCF2	11.0514	1.53253	0.394605	3.8837	0.000102879	0.000997633
NCK1	218.155	-1.19475	0.136163	-8.77441	1.71809e-18	5.14595e-16
NCKAP1L	33.0908	-1.05962	0.333469	-3.17757	0.00148515	0.00891665
NCMAP	8.90554	-1.15501	0.45853	-2.51894	0.0117709	0.0457587
NCOR2	1816.65	-1.14978	0.339597	-3.38571	0.000709949	0.00491155
NCS1	33.0317	1.02185	0.316219	3.23147	0.00123154	0.00770281
NDC80	10.8501	1.31983	0.421709	3.12972	0.00174974	0.0101854
NDNF	1059.28	-1.01369	0.228875	-4.42902	9.46629e-06	0.000134395
NDRG1	3700.8	-1.31714	0.213752	-6.16199	7.18372e-10	3.54791e-08
NDST3	3.65078	2.65507	0.911183	2.91387	0.00356975	0.0179843
NDUFA12	107.303	1.06367	0.349932	3.03964	0.00236862	0.0129712
NDUFB1	178.484	1.10701	0.4208	2.63072	0.00852047	0.0357087
NDUFB2	227.279	1.27046	0.427347	2.9729	0.00294998	0.0155452
NDUFB3	171.104	1.36172	0.42351	3.21532	0.001303	0.00804582
NEAT1	10591.8	-1.43145	0.180357	-7.93674	2.07558e-15	3.35161e-13
NECAB3	53.6246	-1.26974	0.29531	-4.29968	1.71047e-05	0.000219059
NEDD4L	29.0805	1.1216	0.313761	3.57469	0.000350648	0.00273249
NEFH	18.8596	1.60794	0.365703	4.39686	1.09827e-05	0.000151297
NEIL3	2.66088	2.18764	0.83134	2.63146	0.0085018	0.0356385
NEK2	3.63905	1.54618	0.539333	2.86684	0.00414591	0.0202304
NELL1	15.2308	3.76525	0.673337	5.59192	2.24569e-08	7.26186e-07
NELL2	4.99604	1.91593	0.768621	2.49269	0.0126781	0.0483631
NETO2	5.11466	2.57861	0.846191	3.04731	0.00230896	0.0127195
NFAM1	12.425	1.32814	0.364363	3.6451	0.000267283	0.00220613
NFIL3	412.754	-2.74523	0.365159	-7.51789	5.56686e-14	6.98491e-12
NFKB2	123.178	-1.32002	0.256473	-5.14681	2.6496e-07	6.24404e-06
NFKBIE	19.1817	-1.38195	0.340259	-4.06148	4.87628e-05	0.000533604
NFKBIL1	127.214	-1.03744	0.264463	-3.92282	8.75185e-05	0.000873773
NGF	42.5556	3.7848	0.608983	6.21496	5.13379e-10	2.59061e-08
NID2	151.196	1.23326	0.352293	3.50066	0.000464099	0.00346395
NINJ1	417.207	-1.21186	0.328083	-3.69377	0.000220951	0.0018856
NIP7	37.8595	1.19365	0.240138	4.97068	6.67194e-07	1.38433e-05
NKAIN4	1.61311	3.44415	1.06155	3.24444	0.0011768	0.00744065
NKD2	1.7071	2.60548	0.899211	2.89752	0.00376129	0.0186911
NKX3-2	233.487	1.12477	0.362715	3.10096	0.00192893	0.0110013
NLRP12	2.32583	2.11907	0.760785	2.78537	0.00534666	0.0247858
NLRP13	1.72598	3.76795	1.3113	2.87344	0.00406032	0.0199102
NLRP3	4.61545	1.8594	0.665297	2.79485	0.00519242	0.0241965
NNAT	15.7411	1.00343	0.232655	4.31295	1.61091e-05	0.000208174
NOD2	39.4055	-2.73083	0.361117	-7.56218	3.96365e-14	5.22021e-12
NOTCH3	55.0425	1.68411	0.621504	2.70973	0.00673378	0.0296811
NOTCH4	24.8575	-1.09015	0.311572	-3.49887	0.00046724	0.00348504
NOV	39.8419	2.57506	0.387738	6.64122	3.11094e-11	2.13174e-09
NOVA1	204.469	1.65893	0.274073	6.05289	1.42271e-09	6.57207e-08
NPAS2	159.898	-1.24443	0.214622	-5.79822	6.70234e-09	2.53488e-07
NPFF	23.5416	1.45685	0.334212	4.35907	1.30617e-05	0.000174753
NPR3	44.7038	2.65528	0.546588	4.85792	1.18624e-06	2.28511e-05
NPTX2	10.094	2.74832	0.552137	4.97761	6.43735e-07	1.34166e-05
NR1D1	2578.95	-2.59641	0.42797	-6.06681	1.30479e-09	6.08794e-08
NR4A1	431.559	-1.42013	0.491556	-2.88906	0.00386401	0.019104
NR4A2	431.655	-1.92834	0.342358	-5.63254	1.77578e-08	5.88504e-07
NR4A3	65.2363	-2.01795	0.362146	-5.5722	2.51538e-08	7.9984e-07
NRARP	4.36541	-1.96536	0.453875	-4.33019	1.48982e-05	0.000195934
NRCAM	22.4315	-1.06563	0.428785	-2.48524	0.0129463	0.049144
NRK	621.217	1.04248	0.240156	4.34086	1.41924e-05	0.000187849
NRON	3.79578	1.88077	0.513537	3.66238	0.000249885	0.00208744
NRP1	283.127	1.25893	0.311925	4.03599	5.43723e-05	0.00058499
NRP2	576.39	1.21268	0.313958	3.86256	0.000112203	0.00106679
NRXN2	17.3274	1.36792	0.378726	3.61189	0.000303972	0.00244679
NT5DC2	108.679	1.20202	0.271879	4.42117	9.81684e-06	0.000138105
NT5E	1515.51	1.65452	0.231628	7.14301	9.13101e-13	8.74035e-11
NTNG2	9.06393	1.34244	0.296495	4.52769	5.96317e-06	9.01759e-05
NUDT6	9.46575	1.00641	0.262359	3.836	0.000125056	0.00117288
NUF2	4.94351	4.06402	0.675138	6.01954	1.74909e-09	7.80783e-08
NUSAP1	19.1414	1.56201	0.352055	4.43682	9.12968e-06	0.000130514
NXN	148.446	-1.03003	0.232335	-4.43338	9.2765e-06	0.000132206
NXPH4	89.6045	1.50147	0.351536	4.27118	1.94445e-05	0.00024414
NXT1	93.0123	-1.4206	0.169048	-8.40351	4.33324e-17	9.24922e-15
NYAP1	36.0581	-1.47417	0.314908	-4.68126	2.85111e-06	4.82635e-05
OAS1	6.05405	1.76504	0.705022	2.50352	0.0122963	0.0472615
ODAM	2.39388	3.24757	1.06828	3.04	0.00236576	0.0129594
ODC1	191.669	-1.00508	0.206473	-4.86787	1.12805e-06	2.20042e-05
ODF3	8.90861	-1.28131	0.336093	-3.81238	0.000137638	0.00127541
ODF3B	35.1449	1.5577	0.361435	4.30977	1.63426e-05	0.000210898
ODF3L1	15.0554	-1.04151	0.244765	-4.25514	2.08917e-05	0.000259157
OGFR	155.432	-1.11315	0.197562	-5.63445	1.75615e-08	5.8444e-07
OGN	13973.6	2.11867	0.359968	5.88571	3.96351e-09	1.61409e-07
OLFM2	5.18189	2.13745	0.512484	4.17078	3.03564e-05	0.000356558
OLFML2B	101.557	2.08394	0.364792	5.71268	1.11211e-08	3.94874e-07
OLFML3	97.1568	1.78084	0.40115	4.43935	9.02314e-06	0.000129139
OMD	1504.69	1.03101	0.328079	3.14255	0.00167482	0.00983546
ONECUT2	10.9034	1.17284	0.463913	2.52815	0.0114667	0.0449396
OPN3	3.88517	1.64927	0.45183	3.65021	0.00026203	0.00217228
OPN5	2.20228	3.09854	1.18623	2.61209	0.00899912	0.0372025
OPRK1	10.3133	-2.46171	0.829956	-2.96608	0.00301626	0.0158047
OPTC	34.317	-2.58392	0.314252	-8.22244	1.99404e-16	3.81745e-14
OR13D1	1.68131	1.93368	0.534759	3.61599	0.000299202	0.00241363
OR13J1	1.71337	-2.57767	0.978137	-2.63529	0.00840661	0.0353352
OR51M1	3.09076	-1.27328	0.431662	-2.94971	0.00318077	0.0164532
OR52D1	4.54738	-1.07374	0.429782	-2.49833	0.0124779	0.0478059
OR7E2P	2.89651	1.19014	0.473356	2.51426	0.0119283	0.046244
ORAI3	213.307	-1.35034	0.268272	-5.03349	4.81631e-07	1.05099e-05
OSBPL3	108.92	1.32973	0.237019	5.61023	2.02061e-08	6.59451e-07
OSR2	89.6745	-1.4105	0.272482	-5.1765	2.2609e-07	5.44552e-06
OSTC	191.535	1.01515	0.279966	3.62597	0.000287884	0.00233914
OTOF	7.35218	2.02786	0.585772	3.46186	0.000536465	0.00391133
OTUB2	70.6004	-1.49979	0.329787	-4.54774	5.42241e-06	8.32183e-05
OTUD1	150.77	-2.08188	0.350165	-5.94543	2.75729e-09	1.16635e-07
OTX2-AS1	3.28707	3.03526	1.17052	2.59308	0.00951205	0.0388319
OXNAD1	221.169	-1.56567	0.276194	-5.66874	1.43848e-08	4.93763e-07
P2RY6	46.9848	1.85924	0.319093	5.82663	5.65573e-09	2.19263e-07
P4HA3	184.082	2.08175	0.275891	7.54555	4.50368e-14	5.76782e-12
PADI4	2.07181	3.45988	1.1341	3.05077	0.00228252	0.0126188
PAIP2B	123.094	-1.87907	0.274391	-6.84817	7.48001e-12	5.73982e-10
PAK3	11.6434	-2.57852	0.431075	-5.98161	2.20949e-09	9.56414e-08
PALD1	164.298	-1.61652	0.288108	-5.61083	2.01354e-08	6.583e-07
PALM	37.5291	-1.33293	0.446597	-2.98464	0.00283914	0.015055
PANK1	12.1363	1.67145	0.372716	4.48451	7.30811e-06	0.000107278
PANX2	17.9888	-1.3192	0.432936	-3.04711	0.00231056	0.0127245
PAPPA2	31.104	-1.41163	0.350209	-4.03082	5.55831e-05	0.000593206
PAQR4	11.0832	2.67956	0.490785	5.45974	4.76835e-08	1.39227e-06
PAQR5	6.52494	1.77492	0.616782	2.87771	0.00400576	0.0196843
PARD6B	6.17921	-1.04231	0.390808	-2.66707	0.00765152	0.0328681
PARM1	931.112	-1.25439	0.323945	-3.87224	0.00010784	0.00103493
PARP15	7.21987	2.92003	0.527606	5.5345	3.12116e-08	9.61194e-07
PARS2	13.92	1.51838	0.287974	5.27263	1.34484e-07	3.49281e-06
PART1	515.565	1.55468	0.368086	4.22369	2.40334e-05	0.000291318
PATL1	234.348	-1.14673	0.220776	-5.19407	2.05741e-07	5.03374e-06
PBK	6.51583	3.68551	0.715344	5.15209	2.57602e-07	6.0861e-06
PCDH10	26.3258	-1.37756	0.503678	-2.735	0.00623802	0.0279807
PCDH12	41.9723	1.23953	0.208015	5.95885	2.54018e-09	1.08439e-07
PCDH17	23.9533	-2.72638	0.471472	-5.7827	7.35092e-09	2.75771e-07
PCDH18	53.6968	1.67005	0.490893	3.40206	0.000668798	0.0046831
PCDHGA1	3.80397	1.15826	0.431667	2.68323	0.00729148	0.031614
PCK1	49.5132	-2.84319	0.486303	-5.84654	5.01912e-09	1.98731e-07
PCNA	122.8	1.07866	0.232899	4.63145	3.63116e-06	5.89429e-05
PCOLCE	1357.13	1.08917	0.329456	3.30596	0.000946507	0.00621522
PCP4L1	4.72853	1.66348	0.371547	4.47717	7.56402e-06	0.000110601
PCSK6	22.4006	1.30456	0.396928	3.28665	0.00101387	0.00658077
PCSK9	4.55209	1.92566	0.656404	2.93365	0.00335002	0.0171328
PCYOX1L	40.6617	1.1663	0.266393	4.3781	1.19718e-05	0.000162038
PDE2A	23.9221	-1.66991	0.504738	-3.30846	0.000938115	0.00617321
PDE3A	23.7087	1.63232	0.351159	4.64838	3.3455e-06	5.52721e-05
PDE8B	35.6072	1.04425	0.240822	4.33621	1.44962e-05	0.000191462
PDGFC	297.462	1.9093	0.255	7.48744	7.02318e-14	8.69469e-12
PDK1	1109.41	-1.52986	0.214154	-7.14376	9.08112e-13	8.73764e-11
PDK4	539.519	-2.17608	0.481802	-4.51655	6.28547e-06	9.42821e-05
PDLIM1	26.9493	2.48	0.580103	4.27511	1.91043e-05	0.000240194
PDLIM4	365.471	-1.44517	0.279147	-5.17709	2.25369e-07	5.4352e-06
PDLIM7	124.037	1.43442	0.30937	4.63659	3.54204e-06	5.77993e-05
PDXP	29.4715	-1.33521	0.227552	-5.8677	4.41886e-09	1.78001e-07
PDZRN4	37.2091	-1.44651	0.50847	-2.84484	0.00444342	0.0213878
PEBP4	25.1328	-1.09574	0.397428	-2.75708	0.00583201	0.0265638
PEG10	34.6016	-1.34721	0.373097	-3.61087	0.000305174	0.00245263
PELO	365.678	-1.27196	0.161495	-7.87614	3.37648e-15	5.26902e-13
PENK	109.812	4.59843	0.725592	6.3375	2.3353e-10	1.26298e-08
PER1	2259.57	-1.78786	0.334271	-5.34855	8.86593e-08	2.40702e-06
PER2	643.185	-1.43869	0.273921	-5.25221	1.50286e-07	3.83354e-06
PFKFB1	4.0791	1.03265	0.388983	2.65474	0.00793696	0.0337644
PFKFB3	4472.91	-2.38765	0.204406	-11.6809	1.59548e-31	3.292e-28
PFKFB4	168.731	-2.26682	0.38137	-5.94388	2.78351e-09	1.17151e-07
PGAM4	3.99537	-1.19211	0.411799	-2.89489	0.00379297	0.0188079
PGF	65.5759	-1.52368	0.295559	-5.15526	2.53286e-07	5.99938e-06
PGLYRP1	3.18336	1.58605	0.600103	2.64297	0.00821831	0.0347087
PHACTR3	3.57003	3.72799	0.622492	5.98881	2.11384e-09	9.19299e-08
PHC2	434.384	-1.4616	0.339732	-4.3022	1.69108e-05	0.000216875
PHF21A	499.447	-1.10889	0.166565	-6.65739	2.78735e-11	1.9459e-09
PHF3	1889.66	-1.07064	0.225093	-4.75646	1.97013e-06	3.58678e-05
PHLDB3	49.8142	-1.18853	0.280579	-4.23597	2.27568e-05	0.000277839
PI4K2A	195.906	-1.02726	0.194723	-5.27551	1.32391e-07	3.44811e-06
PIEZO2	907.979	-1.19646	0.328171	-3.64584	0.000266517	0.00220161
PIGA	145.492	-2.24608	0.266364	-8.43237	3.38738e-17	7.45313e-15
PIK3AP1	9.95751	1.24248	0.469909	2.64409	0.00819102	0.0346371
PIK3CG	4.39222	2.58583	0.812226	3.18364	0.00145435	0.00876861
PIK3R5	6.06294	2.1842	0.729055	2.99593	0.0027361	0.0146383
PIM1	73.5656	-1.87577	0.391739	-4.78831	1.68193e-06	3.12961e-05
PIM2	65.511	-2.17006	0.232639	-9.32805	1.07834e-20	5.13455e-18
PIM3	582.023	-1.72114	0.218083	-7.89211	2.97112e-15	4.67573e-13
PINLYP	23.7413	1.43697	0.506309	2.83813	0.00453792	0.0216909
PITPNM3	23.565	1.31805	0.305071	4.32049	1.55686e-05	0.000202174
PITX1	330.86	-1.56996	0.34963	-4.49034	7.1109e-06	0.000104801
PKDCC	100.876	1.56479	0.394951	3.96198	7.43309e-05	0.000764723
PLA2G2A	14867.3	1.30755	0.448963	2.91239	0.00358678	0.0180456
PLA2G5	2.27769	3.3357	1.09515	3.04588	0.00231998	0.0127575
PLAU	30.9599	2.723	0.63869	4.26341	2.0133e-05	0.000251383
PLCB2	6.9012	2.14223	0.751176	2.85183	0.00434681	0.0209772
PLCZ1	1.44093	3.27602	1.23154	2.66009	0.00781191	0.0333859
PLD1	119.289	1.07168	0.210049	5.10204	3.36003e-07	7.67475e-06
PLD4	13.7739	-1.23386	0.30402	-4.0585	4.93884e-05	0.000537914
PLD6	26.7253	-1.4889	0.284068	-5.24136	1.59396e-07	4.01081e-06
PLEK	12.2205	1.58281	0.516257	3.06594	0.00216984	0.0121294
PLEK2	3.91734	1.31795	0.483649	2.72502	0.00642982	0.0286275
PLEKHA2	122.137	-1.14177	0.204228	-5.59065	2.2622e-08	7.28608e-07
PLEKHA7	47.2068	-1.15001	0.310386	-3.70509	0.00021132	0.00181929
PLEKHG1	46.0745	1.88619	0.306712	6.1497	7.7629e-10	3.77375e-08
PLEKHG2	197.546	-2.12843	0.286829	-7.42054	1.16643e-13	1.37966e-11
PLEKHG7	8.54083	1.11749	0.348623	3.20546	0.00134849	0.00826722
PLEKHS1	6.62739	3.04546	0.749033	4.06585	4.78571e-05	0.000525862
PLIN5	10.8047	-2.91268	0.717028	-4.06216	4.862e-05	0.000532669
PLK1	12.9963	1.24471	0.346443	3.59284	0.000327095	0.0025958
PLK2	34.3688	-2.63169	0.442805	-5.94322	2.79472e-09	1.17151e-07
PLK3	164.835	-1.63885	0.280068	-5.8516	4.86865e-09	1.94432e-07
PLK4	6.97678	2.0368	0.488763	4.16726	3.08283e-05	0.000360504
PLLP	5.13933	1.35229	0.52455	2.578	0.00993742	0.0401606
PLTP	245.947	2.17253	0.464404	4.6781	2.89552e-06	4.88817e-05
PLXDC1	72.445	2.09129	0.483224	4.32778	1.50621e-05	0.000197531
PLXNA2	149.865	1.03324	0.303789	3.40117	0.000670969	0.00469476
PM20D2	205.693	-1.04615	0.210663	-4.96601	6.83433e-07	1.41644e-05
PMS2CL	52.5596	-1.17368	0.147784	-7.94185	1.99194e-15	3.30271e-13
PNMAL1	42.9484	1.15611	0.337264	3.42789	0.000608291	0.00433793
PNOC	5.98452	-1.20679	0.436547	-2.7644	0.00570274	0.026123
PNP	191.2	-1.6879	0.351125	-4.80712	1.53122e-06	2.87511e-05
PNPLA7	94.454	-1.25037	0.27249	-4.5887	4.4602e-06	7.02509e-05
PNRC1	1923.36	-1.69968	0.268594	-6.32805	2.48282e-10	1.3287e-08
PODN	9.23618	1.86232	0.632089	2.94629	0.00321611	0.0165898
PODNL1	409.245	1.12914	0.364941	3.09403	0.00197458	0.0112306
POLQ	9.95294	2.25012	0.432735	5.19976	1.99544e-07	4.908e-06
POLR2L	398.385	1.31756	0.525047	2.50941	0.0120932	0.0466688
PON2	173.713	1.20438	0.308211	3.90764	9.32032e-05	0.000918675
POSTN	1386.58	6.49186	0.716218	9.06408	1.25655e-19	5.07266e-17
POU2F2	11.6961	1.35433	0.393662	3.44034	0.000580985	0.00419043
POU2F3	14.731	-1.30848	0.346183	-3.77972	0.000157002	0.00141737
PPAPDC1A	1.36465	2.46685	0.98336	2.50859	0.0121213	0.046758
PPARG	5.44041	1.54707	0.4673	3.31065	0.0009308	0.00613377
PPFIA4	488.177	-1.64529	0.247882	-6.63738	3.19314e-11	2.17204e-09
PPIC	505.211	1.89899	0.345197	5.50118	3.77254e-08	1.13359e-06
PPM1J	24.3406	-1.5817	0.248444	-6.36641	1.93507e-10	1.07587e-08
PPME1	158.405	-1.00905	0.271648	-3.71456	0.000203559	0.00176805
PPP1R13B	232.764	-1.04703	0.211907	-4.94099	7.77266e-07	1.59138e-05
PPP1R14B	56.3337	1.32196	0.321582	4.11081	3.94265e-05	0.000444536
PPP1R14C	93.9936	2.37314	0.359851	6.59479	4.25862e-11	2.8345e-09
PPP1R15A	388.146	-2.24206	0.256343	-8.74633	2.20401e-18	6.10872e-16
PPP1R15B	575.479	-1.52356	0.349681	-4.35701	1.31853e-05	0.000176025
PPP1R1A	12.673	-1.63334	0.551683	-2.96065	0.00306987	0.0160179
PPP1R27	2.81664	-1.91214	0.677582	-2.822	0.00477245	0.0225679
PPP1R3C	6573.23	-1.74378	0.305979	-5.69902	1.20499e-08	4.24258e-07
PPP1R3E	137.569	-1.18158	0.241687	-4.8889	1.01401e-06	2.00321e-05
PPP4R4	636.585	-1.3272	0.237272	-5.5936	2.22407e-08	7.20785e-07
PRAME	2.63993	3.79215	1.14604	3.30892	0.00093656	0.00616516
PRCD	24.6161	-1.26135	0.305046	-4.13495	3.55038e-05	0.000407986
PRDM16	49.074	-1.66917	0.361528	-4.61699	3.89354e-06	6.25459e-05
PRDX1	725.789	1.27059	0.242202	5.24598	1.5545e-07	3.9275e-06
PREX2	90.3888	2.85181	0.328198	8.68931	3.64659e-18	9.81408e-16
PRH2	42.622	1.52816	0.250354	6.10399	1.0345e-09	4.92582e-08
PRKAG2	233.395	-1.60343	0.28375	-5.65086	1.59647e-08	5.40008e-07
PRKD2	111.466	-1.11783	0.208716	-5.35573	8.52112e-08	2.32702e-06
PRKRIP1	5.88983	-1.48464	0.344905	-4.30449	1.67371e-05	0.000214943
PRKX	14.6773	1.06007	0.382725	2.76979	0.00560923	0.0257639
PRKXP1	30.2015	1.06605	0.428788	2.48619	0.012912	0.0490374
PRLR	46.7721	-2.24194	0.596205	-3.76034	0.00016968	0.00151602
PROSER2	59.1482	-1.23775	0.176858	-6.99853	2.58662e-12	2.20337e-10
PROX2	19.7909	1.04084	0.315628	3.29768	0.000974875	0.00636548
PROZ	2.5675	2.68027	0.623596	4.29808	1.72281e-05	0.000220487
PRR11	10.1723	1.47346	0.45827	3.21526	0.00130328	0.00804582
PRSS23	213.517	2.72306	0.37251	7.31002	2.67101e-13	3.0061e-11
PRSS27	6.71215	1.42626	0.406045	3.51256	0.000443819	0.00334485
PRSS30P	2.79455	2.74403	0.943431	2.90856	0.00363092	0.0181995
PSMA4	229.725	1.01138	0.23753	4.25791	2.06349e-05	0.000256314
PSRC1	46.2903	-1.21829	0.28495	-4.27544	1.90758e-05	0.000240194
PTAFR	5.18209	1.67776	0.583	2.87781	0.00400443	0.019683
PTCHD1	2.46922	2.52907	0.923811	2.73764	0.00618811	0.0278038
PTGER3	50.998	2.52776	0.439911	5.74608	9.13348e-09	3.32566e-07
PTGES	250.583	1.6193	0.36792	4.40123	1.07641e-05	0.000149046
PTGES3L	2.51964	1.68872	0.649473	2.60013	0.00931878	0.0382142
PTGS2	252.695	-2.13461	0.385024	-5.5441	2.95477e-08	9.14503e-07
PTN	97.3094	1.39021	0.366278	3.79552	0.000147336	0.00134779
PTP4A1	804.85	-1.04688	0.148372	-7.05578	1.71635e-12	1.53974e-10
PTP4A3	12.9956	-1.37345	0.352796	-3.89305	9.89933e-05	0.000966004
PTPN22	419.515	-1.23759	0.223732	-5.5316	3.17319e-08	9.73986e-07
PTPRC	11.9284	2.00112	0.729683	2.74246	0.00609815	0.0274927
PTPRO	7.01411	1.97412	0.60401	3.26836	0.00108171	0.00694346
PTPRU	343.848	-1.26515	0.169106	-7.48141	7.35316e-14	9.04293e-12
PTPRZ1	14.4953	1.42038	0.5197	2.73307	0.00627465	0.0280975
PTTG1	17.5663	1.76946	0.392291	4.51059	6.4648e-06	9.66597e-05
PVRL4	8.53412	2.19429	0.499383	4.39401	1.11278e-05	0.00015273
PXN-AS1	10.2754	-1.23009	0.312767	-3.93292	8.39211e-05	0.000844375
PYGM	17.2051	-1.15691	0.362693	-3.18978	0.0014238	0.00862639
R3HDML	4.27053	1.73819	0.600946	2.89242	0.00382289	0.0189209
RAB15	90.9978	1.08065	0.242664	4.45328	8.45677e-06	0.000121927
RAB20	61.6323	-1.58589	0.312584	-5.0735	3.90565e-07	8.77001e-06
RAB23	118.059	1.23871	0.22517	5.50121	3.77183e-08	1.13359e-06
RAB27B	4.91383	2.44818	0.58834	4.16116	3.1663e-05	0.00036864
RAB31	175.204	1.66677	0.343681	4.84977	1.23606e-06	2.36526e-05
RAB38	44.4384	2.09646	0.40473	5.1799	2.22009e-07	5.3751e-06
RAB44	5.31811	-2.09232	0.646164	-3.23806	0.00120344	0.0075704
RAC2	5.1553	4.68914	0.782538	5.99221	2.07005e-09	9.04488e-08
RAET1E	7.81572	1.61468	0.292274	5.52456	3.30317e-08	1.01054e-06
RAG1	10.8372	1.39462	0.391004	3.56676	0.000361428	0.0028059
RALGDS	225.472	-1.56183	0.243502	-6.41403	1.41725e-10	8.12295e-09
RAMP1	56.2364	-1.32958	0.384207	-3.46059	0.000539001	0.00392366
RAMP3	43.0627	2.13305	0.34372	6.20577	5.44294e-10	2.73917e-08
RAP1GAP	23.905	-1.10248	0.41057	-2.68524	0.00724771	0.0314683
RAP2B	135.364	1.01513	0.22981	4.41728	9.99516e-06	0.000140507
RARA	700.158	-2.33743	0.353482	-6.6126	3.77624e-11	2.54076e-09
RARB	134.693	1.28318	0.408518	3.14106	0.00168339	0.00987279
RASD1	472.824	-1.41054	0.375924	-3.7522	0.000175289	0.00155896
RASL11A	14.3988	-1.5329	0.404204	-3.79239	0.000149204	0.00136146
RASSF1	199.561	-1.06757	0.178524	-5.97998	2.23163e-09	9.63751e-08
RASSF2	10.1238	1.58817	0.623804	2.54595	0.0108981	0.0431785
RASSF5	78.3455	-1.37679	0.238173	-5.78061	7.44309e-09	2.78666e-07
RASSF7	54.6373	-2.03185	0.301455	-6.74016	1.58215e-11	1.15218e-09
RBM24	8.84901	-1.9412	0.442295	-4.38893	1.1391e-05	0.000155881
RBPMS2	52.2788	-1.40004	0.396511	-3.53089	0.000414163	0.00315464
RCAN1	810.507	1.13877	0.364882	3.12092	0.00180288	0.0104428
RCBTB2	76.7236	1.00445	0.17353	5.78832	7.10922e-09	2.67785e-07
RCC2	102.236	1.13473	0.173978	6.52225	6.92591e-11	4.40104e-09
RCOR2	45.8448	-1.27278	0.300899	-4.22992	2.33775e-05	0.000283946
REEP1	6.445	1.61395	0.390435	4.13374	3.56911e-05	0.000409379
REEP4	28.922	1.2321	0.447079	2.75589	0.00585331	0.0266412
RELA	535.416	-1.3718	0.26149	-5.24609	1.55361e-07	3.9275e-06
RELT	103.235	-2.03561	0.275585	-7.38651	1.50736e-13	1.77163e-11
REM2	11.287	-1.09741	0.355558	-3.08644	0.00202568	0.0114634
REP15	15.9068	1.14595	0.365728	3.13335	0.00172825	0.0100828
RFPL1-AS1	6.49187	1.2049	0.384162	3.13645	0.00171008	0.0100083
RFX8	5.25957	3.00178	0.640142	4.68924	2.7422e-06	4.69174e-05
RGAG1	2.1714	2.35655	0.911572	2.58515	0.00973371	0.0394748
RGS1	5.94521	2.0907	0.709365	2.94728	0.00320584	0.0165552
RGS11	8.62709	1.21003	0.418991	2.88796	0.00387755	0.0191557
RGS16	412.966	-1.53144	0.283605	-5.39991	6.6676e-08	1.87318e-06
RGS17	17.4774	1.04187	0.330264	3.15466	0.00160684	0.00949378
RGS19	23.1847	2.18256	0.460574	4.73879	2.15002e-06	3.84271e-05
RGS4	4.36637	2.79196	0.664669	4.20053	2.66289e-05	0.000318415
RGS5	115.696	-1.11697	0.337036	-3.31408	0.000919457	0.00606979
RGS6	21.0667	-1.07883	0.334285	-3.22729	0.00124971	0.00778499
RGS9BP	1.80794	-1.37677	0.54863	-2.50947	0.0120912	0.0466688
RHD	12.7442	1.22957	0.377241	3.25937	0.00111659	0.00711081
RHOB	1882.28	-1.84084	0.290058	-6.34646	2.20327e-10	1.20337e-08
RHOBTB3	1640.96	-1.31576	0.305043	-4.31336	1.60789e-05	0.000207929
RHOU	434.364	-1.17724	0.263173	-4.47328	7.70285e-06	0.000112366
RIMS2	20.2734	1.19005	0.391229	3.04182	0.0023515	0.0128961
RIOK3	519.075	-1.31092	0.207032	-6.33195	2.42078e-10	1.30301e-08
RIPK3	17.3501	1.487	0.228484	6.5081	7.61093e-11	4.75875e-09
RLF	780.577	-1.12134	0.147264	-7.6145	2.64716e-14	3.58816e-12
RLIM	1022.55	-1.14366	0.293535	-3.89618	9.77227e-05	0.000956117
RMI2	6.75941	1.48306	0.556127	2.66676	0.00765864	0.0328911
RNASE1	47.8195	4.2955	0.933274	4.60261	4.1722e-06	6.63337e-05
RND1	83.0104	-5.08013	0.575414	-8.82864	1.05954e-18	3.22553e-16
RNF128	5.12235	1.38852	0.517634	2.68244	0.00730868	0.031659
RNF144B	186.081	-1.26706	0.280468	-4.51767	6.25247e-06	9.39388e-05
RNF157	20.107	-1.16534	0.340142	-3.42603	0.000612462	0.00436097
RNF24	326.709	-1.07392	0.173786	-6.17954	6.42886e-10	3.19208e-08
RNF39	22.2334	-2.19659	0.257713	-8.52338	1.54965e-17	3.73726e-15
RNFT2	7.52685	1.04875	0.376727	2.78386	0.0053717	0.0248936
RNMT	616.186	-1.38861	0.214493	-6.47392	9.54904e-11	5.75733e-09
RNU11	41.1764	-1.42196	0.438353	-3.24387	0.00117919	0.0074532
RNU12	47.0716	-2.85736	0.512758	-5.57253	2.51071e-08	7.99724e-07
RNU4ATAC	11.388	-2.84125	0.39176	-7.25254	4.0902e-13	4.34029e-11
ROBO2	27.3685	1.37036	0.428372	3.199	0.00137905	0.00841847
ROR1	37.3162	1.69093	0.37793	4.4742	7.66994e-06	0.000111974
RORC	241.142	-1.80181	0.226996	-7.93762	2.06096e-15	3.35161e-13
RP2	52.2131	1.04505	0.290252	3.60048	0.000317627	0.00253556
RPIA	33.459	1.1999	0.304811	3.93655	8.26612e-05	0.000834703
RPL23AP32	15.4182	1.18558	0.270026	4.39059	1.13044e-05	0.00015481
RPP40	21.3845	1.11008	0.299088	3.71157	0.000205977	0.00178571
RPS16P5	72.2942	-2.17946	0.34626	-6.29429	3.08816e-10	1.63849e-08
RPS27	62.6022	-1.49293	0.281277	-5.3077	1.11019e-07	2.93261e-06
RPS6KA4	36.0718	1.05789	0.245484	4.30943	1.63679e-05	0.000210932
RPSAP52	3.46479	3.35484	0.710346	4.72283	2.32591e-06	4.11353e-05
RRAGD	211.926	-1.45983	0.18094	-8.068	7.14581e-16	1.25186e-13
RRH	5.01288	1.45363	0.420295	3.45861	0.000542978	0.00394951
RRM2	13.119	2.93029	0.5309	5.51948	3.40008e-08	1.03338e-06
RS1	3.20565	1.45731	0.452506	3.22054	0.00127948	0.00792863
RSG1	21.4575	-1.31602	0.241766	-5.44334	5.22894e-08	1.51548e-06
RSPO2	339.288	2.2598	0.437287	5.16777	2.36898e-07	5.64724e-06
RTN1	10.7016	1.99601	0.335052	5.95732	2.56413e-09	1.09211e-07
RTN2	20.357	-1.14282	0.34846	-3.27962	0.00103945	0.00670947
RTP4	2.53957	2.51279	0.86213	2.91464	0.00356105	0.0179502
RUNDC3A	3.91283	1.1145	0.441166	2.52625	0.0115287	0.045128
RUNDC3B	9.27011	1.3498	0.351716	3.83776	0.000124162	0.00116569
RUNX1-IT1	18.9228	2.82919	0.454746	6.22146	4.92548e-10	2.50592e-08
RXFP4	19.2378	-2.01768	0.332968	-6.05967	1.36404e-09	6.33258e-08
RYBP	314.659	-1.25247	0.174447	-7.17962	6.99042e-13	6.9049e-11
S100A10	2960.6	1.33756	0.478645	2.79447	0.00519843	0.0242113
S100A11	686.088	1.45802	0.511736	2.84917	0.00438336	0.0211371
S100A2	8.06082	1.35055	0.454837	2.96931	0.00298473	0.0156735
S100A3	24.1225	1.42792	0.362208	3.94227	8.07155e-05	0.000819063
S100A4	581.802	2.48815	0.383543	6.48729	8.7394e-11	5.36305e-09
S100A8	2.49106	2.78831	1.04823	2.66003	0.00781342	0.0333859
S1PR1	16.5011	-1.60528	0.453157	-3.54244	0.000396449	0.0030359
S1PR2	59.914	-1.04521	0.222453	-4.69858	2.61971e-06	4.5128e-05
S1PR3	50.9885	1.44466	0.328338	4.39991	1.08295e-05	0.000149631
SAA1	40.7638	-2.22067	0.821782	-2.70226	0.00688696	0.0301914
SALL4	11.1117	-1.02129	0.347969	-2.935	0.00333546	0.0170768
SAMD12	27.0452	-1.22824	0.366489	-3.35137	0.000804117	0.0054498
SAMD13	4.13076	2.13974	0.461304	4.63845	3.51034e-06	5.73424e-05
SAMD14	9.48515	1.44103	0.252935	5.69723	1.21773e-08	4.27471e-07
SAMD9	62.015	1.3936	0.346184	4.02561	5.68273e-05	0.000604746
SAMHD1	18.1257	1.38022	0.468544	2.94576	0.00322163	0.0166136
SAMSN1	2.45199	2.48588	0.97325	2.5542	0.0106431	0.042467
SAP30	236.232	-1.63872	0.185152	-8.85066	8.70071e-19	2.69287e-16
SASH1	915.067	-1.34434	0.189581	-7.09112	1.33027e-12	1.22293e-10
SAT1	781.644	-1.32066	0.362477	-3.64342	0.000269041	0.00221458
SBDS	398.317	-1.13588	0.342609	-3.31539	0.000915169	0.00605871
SBDSP1	167.864	-1.34918	0.2333	-5.78302	7.33712e-09	2.75771e-07
SBF2-AS1	37.1734	-1.37436	0.22591	-6.08365	1.17473e-09	5.53676e-08
SBNO2	694.471	-1.17442	0.251177	-4.67567	2.92989e-06	4.92827e-05
SBSN	2.38546	1.86051	0.749924	2.48093	0.0131038	0.0496001
SBSPON	540.855	1.40192	0.308456	4.54495	5.49477e-06	8.42592e-05
SCARNA27	1.43162	2.24488	0.895746	2.50615	0.0122053	0.0470232
SCARNA4	8.24702	-1.28078	0.41835	-3.06151	0.00220227	0.0122848
SCD5	16.3543	1.33414	0.359251	3.71368	0.00020427	0.00177257
SCG2	4.66513	2.79637	0.769401	3.63448	0.000278541	0.00227563
SCG3	2.74209	1.62402	0.650505	2.49655	0.0125407	0.0480267
SCG5	18.4337	1.28466	0.467353	2.74881	0.00598118	0.0270904
SCIMP	6.41497	1.03893	0.340406	3.05202	0.00227307	0.0125852
SCML1	134.893	-1.09424	0.201635	-5.42684	5.73609e-08	1.64636e-06
SCN8A	17.4363	1.56068	0.343843	4.53893	5.65407e-06	8.61329e-05
SCRG1	6724.44	1.38399	0.343024	4.03469	5.46755e-05	0.000586396
SDC4	911.562	-1.61946	0.303941	-5.32822	9.91819e-08	2.64627e-06
SDSL	1.98241	2.64114	1.04034	2.53874	0.0111252	0.0439097
SEMA3C	341.769	2.18911	0.335639	6.52222	6.92751e-11	4.40104e-09
SEMA4B	109.127	-1.16015	0.313548	-3.70008	0.000215529	0.00185038
SEMA5A	37.7232	1.463	0.327391	4.46865	7.87162e-06	0.000114558
SERPINA10	69.0158	-1.37213	0.371531	-3.69319	0.00022146	0.00188907
SERPINA11	1.67584	2.47759	0.899105	2.75562	0.00585808	0.0266563
SERPINA5	2383.02	1.32101	0.240778	5.48642	4.10163e-08	1.21868e-06
SERPINE1	753.107	1.44227	0.497485	2.89912	0.00374217	0.0186156
SERPINE2	1350.3	1.5371	0.419341	3.66551	0.000246844	0.00206668
SERPINF1	70.4775	1.74723	0.418832	4.17167	3.02381e-05	0.000355619
SERTAD1	144.25	-1.24077	0.274332	-4.52287	6.10065e-06	9.19554e-05
SESN2	135.009	-2.91773	0.246504	-11.8364	2.52939e-32	5.87136e-29
SEZ6L2	10.2669	2.75813	0.549841	5.01623	5.26947e-07	1.13257e-05
SFMBT2	240.99	-1.41404	0.301853	-4.68454	2.8059e-06	4.77594e-05
SFRP4	34.304	2.96052	0.62058	4.77057	1.83707e-06	3.37766e-05
SGCG	3.46553	1.97446	0.612195	3.22521	0.00125879	0.00783109
SGK1	229.375	1.58182	0.365043	4.33324	1.46928e-05	0.000193645
SGOL1	6.49596	1.76212	0.417559	4.22005	2.44246e-05	0.00029529
SGSM1	60.7688	-1.62314	0.266043	-6.10104	1.0538e-09	5.00487e-08
SH2B2	9.04106	-1.25372	0.357475	-3.50715	0.000452941	0.00340118
SH3BP5	127.401	-1.26942	0.32424	-3.91505	9.03855e-05	0.000895928
SH3BP5L	60.3137	1.12211	0.249266	4.50166	6.7424e-06	0.000100165
SH3D21	161.886	-1.78327	0.290929	-6.12955	8.81282e-10	4.23974e-08
SH3GL3	9.14387	-1.66527	0.43697	-3.81095	0.000138432	0.00128012
SH3KBP1	132.177	1.42633	0.170336	8.37365	5.58598e-17	1.17877e-14
SH3TC1	325.028	-1.23611	0.377069	-3.27822	0.00104464	0.00673578
SH3TC2	20.9987	1.16043	0.464373	2.49891	0.0124575	0.0477571
SHANK2-AS1	1.68704	2.99154	0.962252	3.10889	0.00187792	0.0107832
SHC3	10.2649	1.58571	0.479505	3.30697	0.000943119	0.00619735
SHC4	131.968	2.81662	0.407603	6.91022	4.83912e-12	3.89015e-10
SHCBP1	10.3466	1.59794	0.464473	3.44033	0.000581006	0.00419043
SHISA9	10.1064	1.76396	0.514258	3.4301	0.000603357	0.00430936
SHMT2	848.096	-1.28992	0.19888	-6.48594	8.8182e-11	5.36898e-09
SIAH2	180.106	-1.07564	0.120062	-8.95903	3.27541e-19	1.14161e-16
SIK1	350.589	-3.19155	0.391914	-8.1435	3.84016e-16	6.92347e-14
SIK2	612.622	-1.03169	0.180072	-5.72932	1.00832e-08	3.63637e-07
SKA1	4.26031	2.12044	0.62868	3.37284	0.000743974	0.00511121
SKA2	69.575	1.02944	0.209789	4.90704	9.24615e-07	1.85023e-05
SKA3	5.19196	1.70883	0.536829	3.18319	0.00145661	0.00877654
SKAP2	95.7008	1.03071	0.266011	3.87468	0.000106763	0.00102929
SKP2	58.1882	1.3957	0.150928	9.24751	2.29777e-20	1.04072e-17
SLA	7.48813	1.59693	0.426408	3.74506	0.000180349	0.00159785
SLAIN1	34.2971	-1.09975	0.286139	-3.84341	0.000121336	0.00114318
SLC12A5	5.58145	1.26371	0.423013	2.98739	0.00281367	0.0149627
SLC13A4	40.6053	1.38547	0.261742	5.29327	1.2015e-07	3.16031e-06
SLC13A5	2.24143	2.75579	1.04779	2.63009	0.0085361	0.0357481
SLC16A10	146.366	1.64309	0.335624	4.89563	9.79919e-07	1.94621e-05
SLC16A3	738.419	-1.23064	0.257328	-4.78236	1.73249e-06	3.21402e-05
SLC16A6	6.65153	1.36248	0.370302	3.67937	0.000233811	0.00196732
SLC19A2	122.896	-1.14274	0.288394	-3.96242	7.41939e-05	0.000763736
SLC23A3	12.9484	1.07338	0.33384	3.21526	0.00130326	0.00804582
SLC24A3	9.18765	1.61516	0.493912	3.27014	0.00107494	0.00690716
SLC25A20	32.4847	1.07229	0.207429	5.16941	2.34831e-07	5.62119e-06
SLC25A28	143.633	-1.06533	0.287887	-3.70051	0.000215164	0.0018481
SLC25A29	30.3662	-1.40333	0.317131	-4.42509	9.64039e-06	0.000136138
SLC29A4	3.19047	1.62613	0.621757	2.61538	0.00891276	0.0368865
SLC2A1	1086.08	-2.15675	0.228961	-9.41972	4.52294e-21	2.33308e-18
SLC2A1-AS1	33.0357	-1.64339	0.319597	-5.14208	2.71719e-07	6.33898e-06
SLC2A12	155.538	1.82436	0.313328	5.82252	5.79655e-09	2.22861e-07
SLC2A3	417.038	-1.99581	0.263418	-7.57661	3.54705e-14	4.73875e-12
SLC2A4	16.5171	-1.20113	0.374497	-3.2073	0.00133986	0.00821702
SLC34A3	5.74939	-1.01355	0.348473	-2.90855	0.00363108	0.0181995
SLC35B2	360.627	1.04705	0.266021	3.93598	8.28568e-05	0.000836223
SLC35B4	163.88	1.26776	0.209697	6.04569	1.4877e-09	6.83825e-08
SLC35G5	1.63436	3.04041	0.690615	4.40247	1.07024e-05	0.000148649
SLC36A1	36.4079	1.7606	0.269999	6.52076	6.99504e-11	4.4183e-09
SLC37A2	580.792	-1.76465	0.23741	-7.43295	1.06205e-13	1.27241e-11
SLC38A3	651.342	-3.02	0.299369	-10.0879	6.24858e-24	4.83484e-21
SLC38A5	41.2314	1.87696	0.344138	5.4541	4.92223e-08	1.43494e-06
SLC38A7	20.1004	1.44168	0.227331	6.34176	2.27154e-10	1.2334e-08
SLC39A14	8581.52	-1.19113	0.314427	-3.78824	0.000151715	0.00137905
SLC39A3	46.4654	1.3195	0.297992	4.42797	9.51248e-06	0.000134561
SLC3A2	376.048	-1.57964	0.235319	-6.71274	1.90997e-11	1.37474e-09
SLC41A1	401.204	-1.11817	0.1944	-5.7519	8.8245e-09	3.23217e-07
SLC43A2	48.5036	-1.94523	0.321887	-6.04321	1.51078e-09	6.89316e-08
SLC44A5	13.6466	1.84679	0.473109	3.90352	9.48035e-05	0.000931975
SLC46A3	30.1953	1.29687	0.269063	4.81993	1.43606e-06	2.71288e-05
SLC47A1	239.352	-2.01934	0.267914	-7.53728	4.79893e-14	6.06232e-12
SLC4A1	5.87572	3.21894	0.93758	3.43324	0.000596407	0.00427123
SLC51B	22.6982	-1.18228	0.31777	-3.72056	0.000198779	0.0017322
SLC52A2	28.982	1.02198	0.255034	4.00724	6.14316e-05	0.000648542
SLC5A10	23.7384	-1.8323	0.283598	-6.46089	1.04086e-10	6.23511e-09
SLC6A15	22.7487	-1.62674	0.434509	-3.74387	0.000181208	0.00160275
SLC6A16	56.6017	-2.00378	0.393826	-5.08799	3.61882e-07	8.20531e-06
SLC6A8	326.953	-1.82716	0.19893	-9.18493	4.11805e-20	1.69938e-17
SLC7A5	218.817	-2.02252	0.306155	-6.60621	3.94274e-11	2.6432e-09
SLC7A5P1	5.94992	-1.82441	0.425709	-4.28558	1.82264e-05	0.000231191
SLC8A1	81.7138	1.01181	0.374396	2.70253	0.00688147	0.0301878
SLC8A1-AS1	2.95518	2.66115	0.644221	4.13081	3.61493e-05	0.000413867
SLC8A3	25.5518	1.12887	0.346872	3.25442	0.00113624	0.00721861
SLC9C1	14.9456	2.26321	0.389089	5.81669	6.0026e-09	2.29831e-07
SLCO1C1	3.3297	2.52085	0.951689	2.64882	0.00807735	0.0342771
SLCO2A1	39.4283	-2.051	0.444312	-4.61613	3.90964e-06	6.27502e-05
SLCO2B1	11.5477	2.15996	0.702749	3.07358	0.00211504	0.0119019
SLCO4A1	8.07337	-2.32441	0.639047	-3.6373	0.000275507	0.00225504
SLFN12	8.29958	1.71521	0.465569	3.68411	0.000229506	0.00194342
SLIT3	70.4718	1.25188	0.437059	2.86432	0.00417901	0.0203419
SLITRK6	4.14103	3.23586	0.81785	3.95655	7.60405e-05	0.00077929
SLPI	190.274	2.03336	0.701474	2.89869	0.00374723	0.0186308
SMAD7	224.492	-1.08532	0.209999	-5.16822	2.36331e-07	5.64097e-06
SMG7-AS1	14.8444	-1.84433	0.392489	-4.69905	2.61372e-06	4.51085e-05
SMIM13	40.827	1.62062	0.202098	8.01899	1.06618e-15	1.7999e-13
SMIM3	468.025	-1.97426	0.329499	-5.99171	2.07643e-09	9.0515e-08
SMIM9	1.56378	1.81159	0.687692	2.63431	0.00843096	0.0354121
SMLR1	17.6568	1.6671	0.461951	3.60882	0.000307595	0.00246954
SMOC1	1730.18	1.46402	0.308924	4.73911	2.14661e-06	3.84271e-05
SMOC2	5782.35	1.74979	0.332018	5.27016	1.36308e-07	3.53032e-06
SMOX	105.59	-1.30862	0.266172	-4.91647	8.8118e-07	1.77094e-05
SMTN	442.365	-1.30089	0.277122	-4.69429	2.67533e-06	4.59159e-05
SNAPC1	431.151	-1.42615	0.161103	-8.85242	8.56431e-19	2.69287e-16
SNHG1	179.474	-1.12976	0.159212	-7.09594	1.28475e-12	1.18696e-10
SNHG15	42.6795	-1.07402	0.152569	-7.03955	1.92863e-12	1.68937e-10
SNORA28	16.9243	-1.72541	0.670857	-2.57195	0.0101126	0.0407445
SNORA31	11.2419	-1.10621	0.373213	-2.96401	0.00303661	0.0158845
SNORA50	4.95674	-1.34972	0.486803	-2.77261	0.0055608	0.0255794
SNORA58	2.16143	1.53665	0.596972	2.57408	0.0100507	0.0405215
SNORA67	6.11172	-1.62126	0.402552	-4.02746	5.63818e-05	0.000601039
SNORA68	7.68342	-1.34118	0.467291	-2.87012	0.00410316	0.0200621
SNORA75	5.88811	-1.34912	0.383863	-3.51459	0.000440439	0.00332342
SNORA80B	3.36817	-2.94056	0.6023	-4.88221	1.04902e-06	2.07018e-05
SNORA84	1.78722	-1.58452	0.505105	-3.13702	0.00170677	0.00999516
SNORA9	2.75177	-1.8036	0.564339	-3.19594	0.00139374	0.00848306
SNORD10	12.9443	-1.60498	0.569169	-2.81987	0.00480438	0.0226785
SNORD11	5.55981	-1.0722	0.38325	-2.79766	0.00514746	0.0240534
SNORD114-17	2.05389	-1.94596	0.750116	-2.59421	0.00948098	0.038746
SNORD114-4	2.17564	-1.55435	0.611407	-2.54225	0.0110141	0.0435776
SNORD116-24	1.62268	3.05833	0.625306	4.89094	1.00357e-06	1.98893e-05
SNORD12B	4.16001	-1.6112	0.584006	-2.75887	0.00580014	0.0264826
SNORD22	9.35371	-1.22351	0.413952	-2.95568	0.0031198	0.0162083
SNORD38A	5.35401	-1.43586	0.386726	-3.71285	0.000204936	0.00177752
SNORD43	2.3147	-2.25266	0.686225	-3.28269	0.00102822	0.00665332
SNORD44	5.41472	-1.65586	0.467273	-3.54366	0.000394612	0.00302433
SNORD50B	8.24577	-1.24685	0.354479	-3.5174	0.000435791	0.00329371
SNORD63	6.22256	-1.89752	0.399686	-4.74752	2.05923e-06	3.70541e-05
SNORD70	2.84751	-1.83514	0.568085	-3.2304	0.00123616	0.0077239
SNORD74	3.92592	-1.852	0.687628	-2.69332	0.00707443	0.0308603
SNORD76	6.71773	-1.0659	0.406946	-2.61927	0.00881185	0.0365422
SNORD78	3.88271	-1.64192	0.628562	-2.61218	0.00899656	0.0372002
SNORD94	6.59249	-1.19358	0.421106	-2.8344	0.00459115	0.0218943
SNORD99	3.09651	-1.35891	0.479982	-2.83116	0.00463794	0.0220442
SNX10	12.9457	3.44734	0.499537	6.90108	5.16077e-12	4.13084e-10
SNX20	4.72034	1.37007	0.449839	3.04568	0.00232152	0.0127622
SNX25	162.301	-1.08989	0.223738	-4.87128	1.10877e-06	2.16508e-05
SNX33	294.647	-1.14028	0.331731	-3.43735	0.000587435	0.00422326
SOCS1	6.66845	-2.12266	0.472531	-4.49211	7.05199e-06	0.000104098
SOCS3	1085.91	-2.18673	0.391853	-5.58048	2.39861e-08	7.67968e-07
SOD2	6903.13	-1.84415	0.457509	-4.03085	5.55764e-05	0.000593206
SORL1	285.925	-1.28309	0.276933	-4.63322	3.6003e-06	5.85925e-05
SOWAHA	6.27486	-2.23305	0.438845	-5.08847	3.60955e-07	8.19429e-06
SOX10	3.42471	1.57279	0.542255	2.90045	0.00372624	0.0185562
SOX11	77.1339	3.16666	0.497773	6.36165	1.99598e-10	1.10643e-08
SOX13	45.731	-2.09509	0.349355	-5.99701	2.00983e-09	8.88632e-08
SOX9	3780.67	-2.16353	0.254547	-8.49955	1.90326e-17	4.41795e-15
SP7	10.0982	1.56542	0.502923	3.11265	0.00185417	0.0106799
SPA17	13.4685	1.1143	0.284535	3.91621	8.99516e-05	0.000892308
SPAG17	133.298	1.09726	0.190306	5.76574	8.13006e-09	3.00747e-07
SPAG4	97.0774	-1.16628	0.207832	-5.61163	2.00435e-08	6.57612e-07
SPARC	31355.4	1.85406	0.345712	5.36303	8.18375e-08	2.24148e-06
SPC25	1.55593	3.4189	0.878855	3.89017	0.000100172	0.000974948
SPDYE6	2.24464	1.28979	0.494303	2.60931	0.00907263	0.0374397
SPEN	1412.55	-1.05161	0.139317	-7.54828	4.41034e-14	5.68749e-12
SPOCK1	327.207	3.07514	0.29675	10.3627	3.66282e-25	4.00109e-22
SPON2	118.629	1.04889	0.30856	3.39931	0.000675567	0.00471651
SPP1	791.966	2.47654	0.542109	4.56835	4.91581e-06	7.64594e-05
SPRED3	19.4849	1.001	0.30404	3.29231	0.00099367	0.00647227
SPRY1	54.0146	-1.57647	0.285174	-5.52809	3.23741e-08	9.92057e-07
SPRY4	167.809	-1.79471	0.248916	-7.21013	5.58985e-13	5.70349e-11
SPSB2	30.3981	-1.28372	0.196144	-6.54476	5.95918e-11	3.88287e-09
SPSB4	43.4329	1.28813	0.30371	4.24132	2.22207e-05	0.000272729
SPTLC3	47.501	1.01713	0.288389	3.52694	0.000420388	0.00319289
SPTSSB	81.8409	2.1455	0.448872	4.77977	1.75495e-06	3.24725e-05
SREBF1	311.451	-1.2369	0.229856	-5.38118	7.40009e-08	2.04964e-06
SRM	366.62	1.65627	0.509735	3.24928	0.00115697	0.00733024
SRPX	43.7142	1.44668	0.434445	3.32995	0.000868611	0.00581475
SSC5D	357.059	1.20404	0.454534	2.64896	0.00807389	0.0342702
SSTR5	120.651	-1.22089	0.299267	-4.07959	4.51145e-05	0.000498973
SSX2IP	63.7373	1.24066	0.300998	4.12182	3.75899e-05	0.000427723
ST3GAL5	44.5142	-1.79165	0.258685	-6.92602	4.32847e-12	3.51003e-10
ST6GAL2	24.3193	3.84151	0.623763	6.1586	7.33898e-10	3.60326e-08
ST6GALNAC5	54.1591	4.07724	0.454407	8.97267	2.89407e-19	1.05378e-16
ST8SIA4	10.0844	1.50458	0.563819	2.66854	0.0076181	0.0327397
STAB1	107.519	1.55835	0.282128	5.52355	3.32225e-08	1.01471e-06
STAC2	199.08	-2.47959	0.337979	-7.33653	2.19199e-13	2.52828e-11
STAU2-AS1	2.54666	1.9299	0.644426	2.99475	0.00274669	0.014678
STC1	10.8756	-2.0255	0.566045	-3.57834	0.000345782	0.00270872
STC2	4389.51	-2.34863	0.38722	-6.06536	1.31658e-09	6.12754e-08
STEAP1	193.056	1.30928	0.249075	5.25656	1.46777e-07	3.75951e-06
STK32B	162.049	-1.74549	0.271196	-6.43625	1.22462e-10	7.19661e-09
STK39	441.773	-1.01332	0.203843	-4.97109	6.65771e-07	1.38293e-05
STMN3	34.1925	1.45975	0.290321	5.02804	4.95513e-07	1.07496e-05
STON1-GTF2A1L	4.10803	-1.52789	0.407545	-3.74901	0.000177531	0.00157663
STRA6	24.4092	-1.42833	0.366578	-3.89637	9.76439e-05	0.00095585
STX11	51.0467	-1.88777	0.267992	-7.04413	1.86619e-12	1.64243e-10
STX16-NPEPL1	2.56041	1.42594	0.574784	2.48083	0.0131076	0.0496044
STXBP5L	2.25375	3.19263	1.11186	2.87144	0.00408604	0.0200047
STXBP6	9.00292	1.06777	0.379902	2.81066	0.00494402	0.0232373
SUCNR1	1.50917	3.35336	0.770279	4.35344	1.34021e-05	0.000178406
SULF1	876.024	2.18965	0.245563	8.91685	4.79758e-19	1.59091e-16
SULT1C4	53.1897	-1.64336	0.282169	-5.82403	5.74437e-09	2.21773e-07
SYCE2	8.44197	-1.08681	0.312981	-3.47244	0.000515742	0.00379669
SYCP2L	23.5084	-1.24993	0.314936	-3.96882	7.22281e-05	0.000744739
SYK	10.3723	1.49636	0.473047	3.16325	0.00156021	0.00929219
SYNC	13.0427	1.22288	0.396583	3.08354	0.00204551	0.0115421
SYNDIG1	25.1992	1.71779	0.425681	4.0354	5.45093e-05	0.000585447
SYNE2	753.805	-1.2577	0.324078	-3.88088	0.000104081	0.00100718
SYNE3	166.315	-1.03137	0.262052	-3.93573	8.29438e-05	0.000836411
SYNGR3	2.96516	1.48583	0.591639	2.51139	0.0120258	0.0465151
SYNJ2-IT1	1.54773	-1.72463	0.657603	-2.6226	0.00872611	0.0363092
SYS1	115.115	-1.07968	0.216006	-4.99836	5.782e-07	1.22431e-05
SYT11	53.6283	1.48996	0.323291	4.60873	4.05129e-06	6.46328e-05
SYT4	5.71449	1.53073	0.589221	2.59788	0.00938002	0.038418
TACR2	20.5328	-1.48231	0.310666	-4.77138	1.82969e-06	3.37076e-05
TAF9B	441.807	-1.29759	0.382178	-3.39526	0.000685647	0.00476693
TAGLN2	372.494	1.27163	0.32762	3.88141	0.000103852	0.00100549
TAPT1-AS1	249.255	1.29734	0.498149	2.60432	0.00920566	0.0378373
TAS1R1	17.4534	-1.93133	0.276448	-6.98622	2.82383e-12	2.36621e-10
TAS2R10	6.86844	1.42	0.345422	4.11093	3.94073e-05	0.000444536
TAS2R13	15.4685	1.37614	0.443419	3.10349	0.00191254	0.0109313
TAS2R14	25.986	1.11934	0.294101	3.80596	0.000141255	0.00130308
TAS2R50	10.0594	1.48036	0.409694	3.61334	0.000302278	0.00243422
TAS2R9	1.74318	2.31793	0.835078	2.7757	0.00550828	0.0253692
TBC1D15	429.052	-1.00884	0.198903	-5.07203	3.93585e-07	8.82714e-06
TBC1D2B	337.031	-1.38896	0.275166	-5.04774	4.47075e-07	9.89532e-06
TBC1D3P1-DHX40P1	2.56099	-2.4562	0.887974	-2.76608	0.0056735	0.0260205
TBC1D9	50.3897	1.34312	0.240067	5.59474	2.20947e-08	7.17304e-07
TBL1Y	5.58492	-2.12104	0.664799	-3.19049	0.00142031	0.0086165
TBX3	29.788	-1.10155	0.296892	-3.71027	0.00020704	0.00179158
TBX4	287.973	-1.55155	0.287407	-5.39845	6.72207e-08	1.88563e-06
TBX5	170.279	-2.0615	0.399209	-5.16396	2.41782e-07	5.74891e-06
TBXA2R	9.10937	1.41308	0.366535	3.85525	0.000115611	0.00109312
TBXAS1	6.61003	2.01629	0.55966	3.60271	0.000314914	0.00251959
TC2N	26.6837	-1.22809	0.416955	-2.94538	0.00322558	0.0166227
TCEAL6	246.876	-1.02099	0.409646	-2.49238	0.012689	0.0483933
[truncated: 255 more rows]

## Sheet: Significant genes n=2736
Supplementary Table S3. DEGs between TC28a2 treated with hypertrophic media and DMEM
	baseMean	log2FoldChange	lfcSE	stat	pvalue	padj
RP11-54O7.1	104.188	1.59434	0.43105	3.69873	0.000216679	0.00218204
RP11-54O7.3	430.309	2.90591	0.272506	10.6636	1.50597e-26	3.96582e-24
SAMD11	2249.14	2.47335	0.209157	11.8253	2.88826e-32	1.08656e-29
RP11-465B22.3	587.83	-1.39922	0.253002	-5.53049	3.19331e-08	8.54601e-07
RP11-54O7.18	51.483	-2.1677	0.533488	-4.06326	4.83928e-05	0.000596618
ANKRD65	13.4444	6.64038	1.72198	3.85625	0.000115141	0.00126978
VWA1	3404.28	1.39006	0.194468	7.14798	8.80647e-13	5.21145e-11
C1orf233	1054.75	2.0894	0.268508	7.78153	7.16542e-15	5.64953e-13
SLC35E2B	2130.84	1.26153	0.203315	6.20479	5.4769e-10	2.0429e-08
SLC35E2	396.066	1.15691	0.252174	4.58774	4.48065e-06	7.39771e-05
GABRD	184.779	1.52882	0.318005	4.80754	1.52796e-06	2.84686e-05
SKI	4078.44	1.45369	0.234812	6.19088	5.98297e-10	2.22536e-08
RP4-740C4.6	142.03	1.31251	0.374827	3.50166	0.000462377	0.00414401
RP4-740C4.8	23.9463	2.90751	0.872403	3.33276	0.000859878	0.00705201
TNFRSF14	148.656	2.09988	0.392884	5.34479	9.05196e-08	2.2195e-06
MEGF6	6538.46	1.17164	0.18161	6.4514	1.1082e-10	4.65867e-09
TP73	966.805	1.43633	0.231328	6.20905	5.33054e-10	1.99396e-08
AJAP1	108.967	-2.12727	0.468792	-4.53776	5.68541e-06	9.14039e-05
KCNAB2	302.464	1.32297	0.301265	4.39138	1.12633e-05	0.000166539
GPR153	605.29	1.75801	0.246426	7.13403	9.74709e-13	5.704e-11
PER3	727.992	1.41146	0.226483	6.23207	4.60316e-10	1.73916e-08
SLC45A1	136.592	1.68437	0.362634	4.64484	3.40347e-06	5.7936e-05
RERE	2838.81	1.43093	0.251064	5.69945	1.20194e-08	3.50908e-07
H6PD	2816.21	1.82836	0.209597	8.72322	2.70411e-18	3.13701e-16
RP11-558F24.4	66.8524	2.0942	0.549843	3.80872	0.00013969	0.00149719
PTCHD2	42.3284	1.97855	0.640491	3.08911	0.00200754	0.0141519
DRAXIN	633.917	1.74935	0.344775	5.07388	3.89782e-07	8.35193e-06
MTHFR	1064.32	1.60764	0.219362	7.32873	2.32351e-13	1.50708e-11
CLCN6	1765.62	1.09994	0.2183	5.03866	4.68812e-07	9.84505e-06
NPPB	108.692	-7.30909	0.725026	-10.0811	6.69405e-24	1.38804e-21
TNFRSF1B	582.117	1.8706	0.267029	7.00521	2.46611e-12	1.34736e-10
TMEM82	9.6478	-3.9602	1.31697	-3.00704	0.00263805	0.0177407
EPHA2	10760.5	-1.94275	0.21523	-9.0264	1.77407e-19	2.34765e-17
RP11-276H7.2	89.3923	-2.12659	0.460048	-4.62253	3.79093e-06	6.37486e-05
RP11-380J14.1	13.2594	-3.03882	1.07086	-2.83773	0.00454355	0.0275437
PADI1	40.3253	-3.27492	0.68468	-4.78314	1.72578e-06	3.18032e-05
IFFO2	4455.27	-1.06718	0.264943	-4.02797	5.62607e-05	0.000679931
CAMK2N1	409.574	1.32631	0.286092	4.63594	3.55311e-06	6.02081e-05
PINK1	3439.44	-1.04298	0.212111	-4.91716	8.78106e-07	1.72955e-05
KIF17	217.466	1.4129	0.350059	4.03619	5.43268e-05	0.000659891
SH2D5	482.218	-1.38878	0.32846	-4.22815	2.35626e-05	0.000316257
EIF4G3	11189.2	1.0181	0.183034	5.56234	2.66174e-08	7.24863e-07
RAP1GAP	503.616	1.14854	0.253765	4.52601	6.01079e-06	9.59322e-05
RP1-224A6.9	100.305	-1.39357	0.433543	-3.21438	0.00130726	0.00993806
EPHB2	8631.56	-1.10688	0.210471	-5.25908	1.4478e-07	3.39505e-06
RP1-74M1.3	47.6091	1.46089	0.556961	2.62296	0.00871687	0.0460851
ASAP3	2775.27	1.14687	0.226154	5.07116	3.95393e-07	8.46526e-06
IL22RA1	148.122	1.20924	0.354757	3.40864	0.000652879	0.00558938
RUNX3	1626.81	1.52625	0.225334	6.7733	1.25881e-11	6.15018e-10
MAN1C1	743.019	2.25482	0.261121	8.63516	5.86424e-18	6.45758e-16
SEPN1	2308.09	1.79275	0.249835	7.17574	7.19193e-13	4.35384e-11
AUNIP	1608.76	-1.00008	0.236947	-4.22069	2.4356e-05	0.000326408
AIM1L	114.341	-1.0384	0.371476	-2.79534	0.00518447	0.0305432
ARID1A	4200.81	1.19762	0.215619	5.55432	2.78702e-08	7.54301e-07
FAM46B	1178.72	-1.34794	0.257993	-5.22471	1.74428e-07	4.02577e-06
SLC9A1	773.378	1.36137	0.297021	4.5834	4.57476e-06	7.53891e-05
WDTC1	2568.08	1.09668	0.182759	6.00069	1.96476e-09	6.61638e-08
GPR3	239.99	1.47371	0.462398	3.18711	0.00143701	0.0107629
WASF2	4775.09	1.13128	0.208642	5.42212	5.88965e-08	1.50289e-06
IFI6	1850.87	1.34277	0.225563	5.95297	2.63313e-09	8.60308e-08
PHACTR4	1973.17	1.17572	0.214149	5.4902	4.01485e-08	1.05939e-06
SNHG3	14997.2	-1.02571	0.201227	-5.09727	3.44579e-07	7.45005e-06
SNORA73B	5266.42	-1.3328	0.211871	-6.29064	3.16153e-10	1.22615e-08
PRDX3P2	47.4296	-1.99974	0.698443	-2.86314	0.00419466	0.0258391
SNHG12	3866.08	-1.30767	0.181469	-7.20605	5.75977e-13	3.52739e-11
SNORD99	89.0819	-1.73224	0.421191	-4.11272	3.9102e-05	0.000494816
RAB42	379.972	1.06476	0.303195	3.51181	0.000445065	0.00401581
PTPRU	1878.4	1.27576	0.214514	5.94721	2.72757e-09	8.8786e-08
SDC3	2001.08	2.43704	0.242005	10.0702	7.4815e-24	1.5392e-21
TINAGL1	9499.99	-1.67383	0.179855	-9.30656	1.32042e-20	1.94256e-18
SPOCD1	1128.16	-1.67146	0.281574	-5.93611	2.91859e-09	9.45364e-08
SYNC	475.657	-1.47283	0.361213	-4.07746	4.55295e-05	0.000566623
KIAA1522	2147.82	1.13163	0.236032	4.79437	1.63183e-06	3.01986e-05
FNDC5	464.759	1.9395	0.259161	7.48379	7.22105e-14	4.97799e-12
TRIM62	751.797	1.52144	0.242547	6.27275	3.54727e-10	1.3637e-08
ZNF362	417.175	1.75512	0.286992	6.11556	9.62162e-10	3.4399e-08
LINC01137	182.35	1.10355	0.361143	3.05571	0.00224528	0.015519
YRDC	1899.67	-1.06332	0.22834	-4.65674	3.21255e-06	5.527e-05
RP11-69E11.8	64.2436	-1.30564	0.504291	-2.58906	0.00962386	0.0498397
HEYL	57.008	1.96479	0.541833	3.62619	0.000287634	0.00277152
NT5C1A	44.9499	3.53167	0.742853	4.7542	1.99236e-06	3.61085e-05
COL9A2	1703.69	1.93513	0.208537	9.27957	1.70162e-20	2.48947e-18
RP1-228H13.5	132.311	1.9167	0.43717	4.38434	1.16337e-05	0.000171152
RIMS3	1306.01	1.18247	0.254411	4.64788	3.3536e-06	5.73093e-05
HIVEP3	529.259	1.22932	0.27998	4.39074	1.12964e-05	0.000166935
RIMKLA	163.342	-1.3056	0.358002	-3.64689	0.00026543	0.0025917
SLC2A1	8529.46	-2.06025	0.231656	-8.89355	5.91873e-19	7.45761e-17
EBNA1BP2	8382.73	-1.41625	0.221438	-6.39572	1.59797e-10	6.55464e-09
TIE1	129.563	-3.22062	0.434821	-7.40678	1.29404e-13	8.69318e-12
SZT2-AS1	15.1473	-3.13636	0.969558	-3.23483	0.00121714	0.00935283
HYI	1198.21	-2.00463	0.199766	-10.0349	1.07056e-23	2.18544e-21
PTPRF	35799.9	-1.0814	0.197234	-5.48283	4.18567e-08	1.10115e-06
ARTN	232.373	-2.37672	0.301421	-7.88504	3.14426e-15	2.60847e-13
TMEM53	397.497	1.13393	0.262714	4.31622	1.58727e-05	0.000224968
SNORD46	209.246	-1.43256	0.291952	-4.90686	9.25468e-07	1.8093e-05
PIK3R3	2940.94	1.3795	0.211497	6.52254	6.91254e-11	3.01382e-09
DMBX1	43.824	1.97692	0.598961	3.30059	0.00096483	0.00774393
CYP4X1	156.809	7.7381	1.07505	7.19787	6.11604e-13	3.72824e-11
FOXD2-AS1	151.811	2.64131	0.431907	6.11547	9.62712e-10	3.4399e-08
FOXD2	307.692	1.28291	0.281735	4.5536	5.27346e-06	8.56173e-05
TRABD2B	10.0405	6.21922	1.82838	3.4015	0.000670166	0.00571137
SPATA6	226.535	1.35409	0.301709	4.48808	7.18664e-06	0.00011205
CDKN2C	3968.96	1.02783	0.223943	4.58969	4.43907e-06	7.34215e-05
GAPDHP51	7.30642	5.76077	1.93543	2.97647	0.00291587	0.0192979
SNORA26	198.802	-1.61807	0.319793	-5.05973	4.19852e-07	8.91644e-06
PODN	119.037	2.98066	0.569487	5.23393	1.65944e-07	3.84681e-06
GLIS1	191.627	-1.14528	0.368095	-3.11137	0.00186224	0.0133117
RP4-758J24.5	186.289	2.4873	0.338351	7.35124	1.9637e-13	1.28637e-11
AL357673.1	179.488	1.15957	0.317178	3.65589	0.00025629	0.00251365
CYB5RL	406.287	1.02692	0.250358	4.10181	4.09929e-05	0.000517006
SSBP3	1053.23	1.1243	0.207981	5.40576	6.45355e-08	1.62629e-06
DHCR24	24036.9	1.71791	0.189114	9.08401	1.04646e-19	1.39179e-17
PCSK9	1356.19	4.21948	0.240253	17.5626	4.76256e-69	8.95838e-66
PPAP2B	480.209	3.29222	0.853739	3.85624	0.000115146	0.00126978
JUN	5414.41	-1.57469	0.203846	-7.72491	1.11929e-14	8.49431e-13
NFIA	2160.96	2.50598	0.210316	11.9154	9.84438e-33	3.86928e-30
KANK4	739.007	6.20763	0.446283	13.9096	5.53712e-44	4.0504e-41
AK4	3553.72	-1.0187	0.204749	-4.97537	6.51243e-07	1.31858e-05
PDE4B	230.567	3.51469	0.45291	7.76025	8.4762e-15	6.57138e-13
WDR78	52.2302	1.532	0.556744	2.75171	0.00592844	0.0339908
SNORA31	129.037	-1.15415	0.353833	-3.26184	0.00110693	0.00867298
GADD45A	2650.2	-1.77788	0.239331	-7.42853	1.09813e-13	7.43399e-12
GNG12	24470.7	-1.22966	0.226287	-5.4341	5.50723e-08	1.41628e-06
LRRC7	1618.41	-1.40406	0.284328	-4.93817	7.886e-07	1.56496e-05
NEGR1	17.8744	-3.07191	0.919464	-3.34098	0.000834842	0.00687883
RABGGTB	9873.22	-1.21307	0.176274	-6.88174	5.91252e-12	3.04697e-10
TPI1P1	2434.54	-1.00441	0.24054	-4.17563	2.97163e-05	0.000388941
ST6GALNAC5	863.851	-1.26427	0.21736	-5.81648	6.00986e-09	1.86632e-07
AK5	720.091	1.44366	0.302011	4.78016	1.75156e-06	3.21762e-05
RP11-183M13.1	67.7534	4.92664	1.83696	2.68196	0.00731931	0.0400316
PTGFR	1687.68	4.48331	0.798906	5.61181	2.00219e-08	5.60913e-07
IFI44L	325.593	4.1045	1.10005	3.73121	0.000190565	0.00195799
IFI44	968.24	1.92205	0.295199	6.51102	7.46407e-11	3.23288e-09
PRKACB	1615	1.19066	0.190069	6.26435	3.74392e-10	1.43095e-08
MCOLN2	174.74	-1.29027	0.322397	-4.0021	6.27824e-05	0.000747209
MCOLN3	1284.9	1.26796	0.265491	4.7759	1.78909e-06	3.27408e-05
RP11-131L23.1	160.927	-1.47523	0.409049	-3.6065	0.000310359	0.00295908
CYR61	6854.03	-1.556	0.204386	-7.61303	2.67745e-14	1.96401e-12
GBP2	749.557	2.06566	0.265385	7.78362	7.04789e-15	5.59034e-13
GBP4	6.85502	5.6681	2.10733	2.68971	0.00715147	0.0393742
PHKA1P1	151.244	-1.07607	0.329922	-3.2616	0.00110784	0.00867752
TGFBR3	535.244	2.64513	0.287354	9.20513	3.4127e-20	4.83172e-18
SNORA66	136.27	-1.54936	0.398111	-3.89179	9.95091e-05	0.00111509
BCAR3	3121.94	-1.91613	0.282382	-6.7856	1.15601e-11	5.67956e-10
RP5-1033H22.2	98.0103	-2.38796	0.530182	-4.50405	6.6672e-06	0.000105243
F3	3579.34	-3.43792	0.24397	-14.0916	4.28034e-45	3.63608e-42
RP11-86H7.7	17.5412	-7.15633	1.46914	-4.8711	1.10979e-06	2.13012e-05
DPYD	4750.39	1.49323	0.298858	4.99647	5.83883e-07	1.19379e-05
DPYD-IT1	7.73318	5.84351	2.01917	2.89402	0.00380349	0.0239162
RP5-1070A16.1	45.8225	-2.91026	0.646633	-4.50063	6.77517e-06	0.000106518
PALMD	23.263	3.93292	1.0419	3.77474	0.000160172	0.00168584
GPR88	12.1848	6.49779	1.81537	3.57931	0.000344501	0.00323772
VAV3	640.011	3.18653	0.354011	9.00121	2.23249e-19	2.9249e-17
CELSR2	4475.39	1.06389	0.250218	4.25186	2.12004e-05	0.000289052
SYPL2	62.0255	1.40882	0.509046	2.76757	0.00564761	0.0326794
AMIGO1	759.548	1.05455	0.23908	4.4109	1.02944e-05	0.00015368
GSTM1	129.086	1.12247	0.390705	2.87295	0.00406665	0.0252157
CSF1	3254.01	1.68005	0.200011	8.39977	4.47349e-17	4.5136e-15
OLFML3	99.6799	1.61442	0.40755	3.96128	7.45481e-05	0.000870328
NGF	364.729	-2.07409	0.372436	-5.56899	2.56226e-08	7.01398e-07
FAM46C	142.746	-1.22047	0.41469	-2.9431	0.00324946	0.0210559
WDR3	7305.75	-1.13427	0.203734	-5.56741	2.58547e-08	7.05552e-07
TBX15	66.8774	1.76625	0.537705	3.2848	0.00102056	0.00810965
RP11-439A17.7	156.712	-2.52755	0.562037	-4.49712	6.88793e-06	0.000107968
POLR3C	95.8211	-2.11806	0.658449	-3.21675	0.00129652	0.00986495
BCL9	71.9828	1.89012	0.490628	3.85245	0.000116943	0.00128638
HIST2H2BF	74.5814	2.72129	0.704697	3.86165	0.000112623	0.00124718
RP11-196G18.22	44.5865	1.87583	0.628588	2.9842	0.00284318	0.0188999
HIST2H2BE	35.6312	2.24909	0.793983	2.83267	0.00461607	0.0278615
SV2A	272.354	1.27846	0.328352	3.89357	9.87788e-05	0.00110768
RPRD2	1155.55	1.86182	0.222813	8.35595	6.49095e-17	6.47472e-15
ECM1	524.911	1.38989	0.292275	4.75541	1.98044e-06	3.59428e-05
ADAMTSL4	418.479	1.08139	0.301909	3.58185	0.000341176	0.0032099
FAM63A	526.254	1.14307	0.234404	4.87648	1.07997e-06	2.07894e-05
PRUNE	1525.92	1.08896	0.210709	5.16808	2.36515e-07	5.30527e-06
SEMA6C	844.221	1.8982	0.247297	7.6758	1.64389e-14	1.22983e-12
ZNF687	2722.84	1.18954	0.213931	5.56039	2.69173e-08	7.31517e-07
SELENBP1	16.1482	3.36406	1.18668	2.83485	0.00458479	0.0277299
POGZ	3441.17	1.36237	0.217399	6.26666	3.6887e-10	1.41395e-08
TUFT1	2560.21	-2.18867	0.267703	-8.17573	2.94084e-16	2.71734e-14
TCHH	11.9253	6.46731	1.77847	3.63645	0.000276424	0.00268511
IVL	9.97207	-7.31765	1.68203	-4.3505	1.3583e-05	0.000195676
S100A4	220.829	1.69925	0.39481	4.30396	1.67769e-05	0.000235503
S100A3	640.098	1.98091	0.377386	5.24902	1.52908e-07	3.56974e-06
NUP210L	112.555	-1.29119	0.396638	-3.25533	0.00113262	0.00880394
PBXIP1	10502.6	1.19316	0.205304	5.81165	6.18606e-09	1.91202e-07
PYGO2	3067.66	1.07932	0.196075	5.50463	3.6995e-08	9.85019e-07
RP11-307C12.11	35.7402	1.98677	0.720888	2.756	0.0058513	0.0336357
EFNA4	778.702	1.42802	0.23975	5.95627	2.58053e-09	8.47327e-08
EFNA3	411.004	1.4386	0.267595	5.37602	7.61505e-08	1.89362e-06
MUC1	170.411	2.58057	0.450282	5.731	9.98382e-09	2.97751e-07
MTX1P1	64.8946	2.39045	0.542253	4.40837	1.0415e-05	0.000155305
CLK2	38.6218	-2.84637	0.940166	-3.02752	0.00246569	0.0167479
ASH1L	7515.63	1.04196	0.176888	5.89049	3.85053e-09	1.22464e-07
RXFP4	34.4157	2.18742	0.793988	2.75498	0.00586965	0.0337271
MEX3A	1887.28	1.7962	0.2443	7.35242	1.94656e-13	1.27832e-11
RHBG	14.2539	3.17571	1.1693	2.7159	0.00660964	0.0370931
MEF2D	966.29	1.51407	0.283692	5.33702	9.44844e-08	2.30812e-06
HAPLN2	12.5905	6.54575	1.74538	3.75033	0.000176599	0.00183309
BCAN	294.454	3.69321	0.385622	9.5773	9.96185e-22	1.69249e-19
NES	327.047	3.44905	0.448462	7.69082	1.46191e-14	1.09994e-12
RP11-66D17.3	35.3122	2.04997	0.732084	2.80019	0.00510726	0.0301896
KIRREL	14160.8	1.15367	0.204838	5.63212	1.78007e-08	5.06224e-07
IFI16	2725.59	2.16746	0.217278	9.97552	1.95074e-23	3.95159e-21
CADM3	218.102	1.03501	0.320727	3.22708	0.0012506	0.0095625
DARC	10.9367	6.34216	1.79766	3.52801	0.000418694	0.00381651
CCDC19	100.662	-1.92493	0.407617	-4.72239	2.33093e-06	4.12241e-05
IGSF9	431.288	1.06248	0.275397	3.85798	0.00011433	0.00126238
RP11-226L15.5	78.2507	1.74395	0.516938	3.37361	0.000741896	0.00622795
KCNJ10	15.0853	3.2751	1.16815	2.80366	0.00505262	0.0299338
VANGL2	1127.24	2.12928	0.296109	7.19087	6.43802e-13	3.91545e-11
SLAMF7	5.54723	-5.46442	1.9079	-2.8641	0.00418195	0.0257849
RP11-312J18.5	330.734	-1.27429	0.267893	-4.75672	1.96764e-06	3.5735e-05
ADAMTS4	110.97	1.63991	0.421051	3.8948	9.82791e-05	0.00110366
PCP4L1	52.8002	2.16909	0.593216	3.65649	0.000255693	0.0025109
RP11-122G18.7	12.861	6.57694	1.74904	3.7603	0.000169707	0.00177133
HSPA6	79.754	-1.62682	0.49584	-3.28094	0.00103461	0.00820268
OLFML2B	2537.51	3.44103	0.252025	13.6536	1.9227e-42	1.23493e-39
UQCRBP2	4.67561	-6.22397	2.16888	-2.86967	0.00410899	0.0254244
UAP1	7743.74	-1.38407	0.228102	-6.06778	1.29693e-09	4.50572e-08
RP11-359K18.4	37.0434	-2.38085	0.656533	-3.62639	0.000287407	0.00277034
C1orf110	171.325	-2.7451	0.33586	-8.17336	2.99922e-16	2.76159e-14
PBX1	5271.63	1.95511	0.184917	10.5729	3.97872e-26	1.00746e-23
RP11-506O24.2	24.811	2.62128	0.939184	2.79102	0.00525426	0.0308508
SFT2D2	5467.81	1.12725	0.190609	5.91394	3.34016e-09	1.07137e-07
DPT	50.3481	8.54568	1.53344	5.57288	2.50556e-08	6.87306e-07
ATP1B1	5071	1.1997	0.198671	6.03862	1.55437e-09	5.32285e-08
FMO3	14.646	4.27709	1.38011	3.09909	0.00194117	0.0137638
FMO2	5.82427	5.4329	2.06768	2.62754	0.0086005	0.0455797
PRRC2C	12216	1.35461	0.219584	6.16896	6.87386e-10	2.52112e-08
GAS5	9954.42	-1.41971	0.171069	-8.29905	1.04947e-16	1.01606e-14
SNORD78	142.453	-1.73278	0.348126	-4.97745	6.44261e-07	1.30608e-05
PAPPA2	108.966	-4.27708	0.44592	-9.5916	8.67326e-22	1.49282e-19
QSOX1	14324.6	-1.15011	0.173442	-6.63111	3.33169e-11	1.52321e-09
KIAA1614	425.381	1.09558	0.262019	4.18128	2.89868e-05	0.000381097
MR1	955.402	1.10536	0.211619	5.22334	1.75727e-07	4.05218e-06
LAMC2	132.405	-2.0659	0.369211	-5.59545	2.20055e-08	6.10634e-07
NMNAT2	94.1201	1.409	0.51126	2.75594	0.00585246	0.0336357
SMG7	2720.06	1.68801	0.230055	7.33739	2.17805e-13	1.41622e-11
RGL1	2288.94	1.01962	0.251811	4.04915	5.1404e-05	0.000628155
COLGALT2	171.323	1.76525	0.387968	4.54999	5.36486e-06	8.69941e-05
HMCN1	33295.4	3.59182	0.567112	6.33352	2.39632e-10	9.48289e-09
RP11-32D17.4	123.915	-1.54041	0.397394	-3.87627	0.000106069	0.00118256
LHX9	50.6899	2.15302	0.620233	3.47131	0.000517919	0.00457067
NEK7	9993.24	-1.83491	0.215905	-8.4987	1.9172e-17	2.01146e-15
NAV1	3219.84	1.31625	0.236769	5.55921	2.70999e-08	7.34963e-07
ELF3	75.8777	-1.5023	0.467491	-3.21353	0.00131115	0.00996471
ADORA1	525.526	1.04714	0.338835	3.09042	0.0019987	0.0141032
FMOD	8.77805	6.02614	1.87819	3.20848	0.00133437	0.0101207
KISS1	62.967	-6.50508	0.785838	-8.27789	1.25372e-16	1.20936e-14
PIK3C2B	991.831	1.87353	0.221777	8.44781	2.96817e-17	3.06525e-15
CDK18	304.63	1.68136	0.339725	4.94918	7.45257e-07	1.48904e-05
ELK4	4801.25	1.09135	0.184175	5.92561	3.11138e-09	1.00264e-07
SNORD60	188.628	-1.56823	0.364804	-4.29884	1.71696e-05	0.000240247
CD55	899.807	-2.31147	0.280222	-8.2487	1.60127e-16	1.52782e-14
HSD11B1	25.4452	5.09364	1.23395	4.12792	3.66056e-05	0.000467267
SERTAD4-AS1	190.21	1.21012	0.377456	3.20598	0.00134604	0.0101887
SERTAD4	717.834	3.32924	0.279983	11.8908	1.32091e-32	5.11543e-30
ATF3	963.59	-1.32197	0.246687	-5.35887	8.37446e-08	2.06879e-06
VASH2	934.014	1.96382	0.213999	9.17675	4.44315e-20	6.15821e-18
RP11-224O19.2	824.016	-1.77775	0.22452	-7.91801	2.41336e-15	2.01757e-13
TGFB2	15573.4	-1.28157	0.176244	-7.27157	3.55331e-13	2.23859e-11
C1orf143	25.941	-2.13128	0.715489	-2.97878	0.00289403	0.0191775
RP11-412H9.1	3.90732	-5.96558	2.20952	-2.69995	0.00693502	0.0384962
RP11-412H9.2	5.10695	-6.35223	2.03562	-3.12053	0.00180526	0.0129855
RP11-135J2.4	87.9243	-2.8953	0.469211	-6.17057	6.80457e-10	2.50267e-08
C1orf115	128.449	-2.07279	0.390943	-5.30203	1.14524e-07	2.75927e-06
CAPN2	19320	-1.06987	0.243937	-4.38585	1.15536e-05	0.000170449
RP11-100E13.3	20.233	5.77108	1.81086	3.18692	0.00143796	0.0107669
EPHX1	1704.71	1.15025	0.210718	5.45871	4.79608e-08	1.24802e-06
RP11-285F7.2	19.2392	3.30289	1.03246	3.19904	0.00137884	0.0103922
LEFTY1	42.251	6.84247	1.56531	4.37133	1.2349e-05	0.000180166
ITPKB	1834.35	1.31583	0.216571	6.07575	1.23412e-09	4.30455e-08
C1orf145	43.8828	2.32877	0.65262	3.56834	0.000359251	0.00334525
RP11-245P10.6	5.05093	-5.32572	1.96097	-2.71586	0.00661039	0.0370931
HIST3H2BA	22.6911	2.31206	0.867892	2.66399	0.00772187	0.0417209
AGT	197.345	2.23593	0.387603	5.76862	7.99213e-09	2.41359e-07
SLC35F3	300.998	-3.3689	0.31157	-10.8127	2.99777e-27	8.30983e-25
RAC1P7	15.0825	-5.00288	1.24092	-4.0316	5.53978e-05	0.000671351
RP4-799P18.2	10.9727	-7.45539	1.62533	-4.58701	4.49642e-06	7.41909e-05
GNG4	546.412	2.10517	0.297142	7.08473	1.39316e-12	7.87287e-11
NID1	10778.7	1.43569	0.232175	6.18368	6.26247e-10	2.31623e-08
FMN2	291.724	-1.22423	0.335703	-3.64676	0.000265565	0.00259206
RGS7	139.631	-2.21389	0.390436	-5.67031	1.42537e-08	4.12481e-07
RP11-527D7.1	20.2827	-2.65473	0.840937	-3.15687	0.00159474	0.0117176
CHML	6055.62	-1.1029	0.226812	-4.86261	1.15849e-06	2.21391e-05
KIF26B	1491.45	2.78843	0.3064	9.10059	8.98429e-20	1.20098e-17
RP11-36N20.1	90.1547	-1.62731	0.465614	-3.49498	0.000474092	0.00423355
CMPK2	97.0407	1.99402	0.445653	4.47438	7.6632e-06	0.00011829
RNF144A-AS1	12.4108	3.40276	1.31447	2.58868	0.00963433	0.0498743
RNF144A	2967.09	2.12802	0.203987	10.4321	1.769e-25	4.3948e-23
ID2	141.705	1.72981	0.449412	3.84906	0.000118572	0.00130266
CYS1	61.3802	4.34207	0.689754	6.29509	3.07214e-10	1.19677e-08
HPCAL1	3985.93	-1.23727	0.18918	-6.54017	6.14509e-11	2.71063e-09
ODC1	15051.4	-1.81259	0.220147	-8.23354	1.81761e-16	1.71559e-14
SNORA80B	55.4013	-2.44841	0.6101	-4.01312	5.99204e-05	0.000717899
RP11-333O1.1	8.14367	5.91743	1.90818	3.10108	0.00192814	0.0136899
TRIB2	2209.93	3.39095	0.610306	5.55615	2.75795e-08	7.47199e-07
MYCN	15.4022	6.83604	1.72941	3.95281	7.72385e-05	0.000898013
KCNS3	246.611	1.57307	0.386163	4.07358	4.62955e-05	0.000574545
RHOB	4127.57	-1.12574	0.225345	-4.99562	5.86457e-07	1.19719e-05
NCOA1	2629.72	1.01624	0.192186	5.28778	1.23812e-07	2.96136e-06
RP11-509E16.1	123.129	1.31243	0.413467	3.1742	0.00150252	0.0111646
OTOF	7.19097	5.73706	1.96062	2.92614	0.00343196	0.0220164
EMILIN1	191.693	1.30638	0.379645	3.44105	0.000579469	0.00503456
ABHD1	136.919	-1.03004	0.373741	-2.75603	0.00585072	0.0336357
SLC30A3	240.862	2.12478	0.313165	6.78488	1.16182e-11	5.69745e-10
MRPL33	3695.11	-1.42957	0.227763	-6.27657	3.46118e-10	1.33255e-08
AC110084.1	26.5546	-2.13856	0.785284	-2.72329	0.0064635	0.0364241
WDR43	10161.8	-1.13028	0.205847	-5.4909	3.99899e-08	1.05626e-06
LCLAT1	2836.94	1.07741	0.187702	5.73999	9.46795e-09	2.83651e-07
GALNT14	496.464	-1.69274	0.259859	-6.51405	7.31497e-11	3.17875e-09
XDH	56.6037	-2.76164	0.574599	-4.8062	1.53829e-06	2.86285e-05
TTC27	2951.39	-1.09918	0.214423	-5.12622	2.95619e-07	6.47118e-06
CRIM1	21159.5	-2.34607	0.177369	-13.227	6.12692e-40	3.75224e-37
RP11-78I14.1	21.2786	-3.0761	0.841301	-3.65636	0.000255819	0.0025109
AC007401.2	24.3292	-2.16726	0.792906	-2.73331	0.00627013	0.0355815
RMDN2	290.187	1.05811	0.367674	2.87786	0.00400388	0.0248968
CYP1B1	23491.4	1.63457	0.174418	9.37157	7.14613e-21	1.08778e-18
CYP1B1-AS1	220.226	1.61593	0.303217	5.32928	9.86011e-08	2.40422e-06
SOS1	3207.98	1.43981	0.187491	7.67936	1.59885e-14	1.19955e-12
PKDCC	1810.98	1.24907	0.204626	6.10416	1.0334e-09	3.68248e-08
OXER1	82.9617	1.85575	0.485697	3.82081	0.000133016	0.00143442
HAAO	246.081	1.05406	0.281341	3.74654	0.000179292	0.00185885
FTOP1	22.4704	7.38138	1.6269	4.53709	5.70361e-06	9.15847e-05
ZFP36L2	2813.6	2.04519	0.183955	11.1179	1.02716e-28	3.07377e-26
AC011242.6	88.0464	1.41026	0.498331	2.82995	0.00465547	0.0280478
EPAS1	4795.69	1.20156	0.276852	4.34008	1.42431e-05	0.000204068
BCYRN1	217.245	-1.56505	0.332645	-4.70486	2.54044e-06	4.4442e-05
STON1	721.166	2.47669	0.310812	7.96845	1.60682e-15	1.36939e-13
SNORA12	1547.54	-1.4769	0.232071	-6.36401	1.96556e-10	7.91452e-09
SNORA74	143.927	-1.09407	0.356998	-3.06465	0.00217925	0.0151381
SPRED2	1072.14	1.52668	0.27094	5.63474	1.75321e-08	4.99664e-07
MEIS1	2285.89	1.4676	0.195502	7.50684	6.05702e-14	4.21972e-12
AC007392.3	7.45331	5.78981	1.91587	3.02203	0.00251084	0.0170282
ANTXR1	6392.12	1.57887	0.281602	5.60674	2.06167e-08	5.75128e-07
RP11-427H3.3	2960.91	1.20712	0.197109	6.12413	9.11805e-10	3.27886e-08
PCBP1	1365.2	1.18553	0.253046	4.68504	2.7991e-06	4.85903e-05
CYP26B1	730.211	1.16781	0.219174	5.3282	9.91895e-08	2.41633e-06
RP11-434P11.2	6.78616	5.65437	1.95016	2.89943	0.00373836	0.0236081
MTHFD2	15100.1	-1.18336	0.232542	-5.08883	3.60285e-07	7.75142e-06
C2orf81	88.7649	1.21461	0.43061	2.82068	0.00479219	0.0286552
HK2	1867.98	-2.36832	0.210072	-11.2739	1.76667e-29	5.67359e-27
RP11-342K6.1	279.603	1.26961	0.282749	4.49025	7.11403e-06	0.00011105
TCF7L1	136.231	1.34669	0.389401	3.45836	0.000543482	0.00476434
TGOLN2	14924.2	1.19506	0.220217	5.42675	5.73888e-08	1.47011e-06
ATOH8	238.032	1.89675	0.407792	4.65128	3.29887e-06	5.6484e-05
SNORD94	113.237	-1.21577	0.37618	-3.23187	0.00122981	0.00944195
REEP1	650.545	1.50099	0.265001	5.66407	1.4782e-08	4.26364e-07
ADRA2B	190.88	1.97736	0.393634	5.02335	5.07785e-07	1.05913e-05
TMEM127	2384.89	1.42409	0.207757	6.85456	7.15323e-12	3.65064e-10
ZAP70	53.938	2.59206	0.626343	4.1384	3.49737e-05	0.000448829
TMEM131	4065.87	1.0188	0.221021	4.60954	4.03558e-06	6.73466e-05
NPAS2	191.168	1.38434	0.455928	3.03632	0.00239487	0.0163682
CREG2	104.202	2.08808	0.472905	4.41544	1.00803e-05	0.000150827
IL1R1	4997.49	2.76874	0.257806	10.7396	6.63137e-27	1.80031e-24
IL18R1	220.621	2.14449	0.47391	4.5251	6.03657e-06	9.6227e-05
ST6GAL2	249.324	3.43803	0.439913	7.81525	5.48532e-15	4.40397e-13
RGPD6	67.5595	-2.2905	0.507864	-4.51006	6.48092e-06	0.000102627
BCL2L11	3008.4	1.89648	0.206317	9.19209	3.85266e-20	5.39659e-18
MERTK	832.093	1.23272	0.21953	5.61528	1.96245e-08	5.51538e-07
FBLN7	153.638	2.18813	0.447826	4.88611	1.02846e-06	1.99143e-05
AC079922.3	140.842	1.37227	0.36743	3.73479	0.000187869	0.00193407
IL1B	302.086	-3.65853	0.411067	-8.90008	5.58055e-19	7.06529e-17
DDX11L2	119.028	1.04756	0.386114	2.71307	0.00666624	0.0372873
TMEM37	206.602	3.00341	0.378645	7.93201	2.15621e-15	1.80834e-13
AC013275.2	6.44245	5.57944	1.99367	2.79857	0.00513289	0.0303138
PCDP1	103.684	2.0523	0.456931	4.49149	7.07274e-06	0.000110471
INHBB	115.856	-3.35998	0.434442	-7.734	1.04218e-14	7.97811e-13
GLI2	831.117	1.36671	0.270776	5.04739	4.4789e-07	9.45848e-06
NIFK	2814.76	-1.03908	0.223343	-4.6524	3.28092e-06	5.62538e-05
RP11-521O16.2	7.46383	5.79167	1.95738	2.95889	0.00308746	0.0202025
SAP130	1479.54	1.04417	0.201836	5.17337	2.29906e-07	5.17025e-06
GPR39	161.765	-1.78051	0.347446	-5.12458	2.98207e-07	6.51783e-06
LYPD1	363.967	-2.22739	0.299261	-7.44295	9.84612e-14	6.7173e-12
NCKAP5	215.517	-1.47983	0.392753	-3.76783	0.00016467	0.00172628
AC016909.1	10.7808	-3.19687	1.23424	-2.59016	0.00959317	0.0497296
TMEM163	7.20054	5.73887	1.97405	2.90715	0.00364737	0.0231278
MCM6	15448.7	1.01424	0.198328	5.11396	3.15471e-07	6.84881e-06
HNMT	1339.02	2.5402	0.312936	8.1173	4.76659e-16	4.28279e-14
NXPH2	460.342	2.28034	0.392783	5.80561	6.41317e-09	1.97757e-07
LRP1B	7.13281	5.72613	1.92891	2.96858	0.00299178	0.0197259
ZEB2	4002.73	1.17273	0.19389	6.04844	1.4626e-09	5.04136e-08
ZEB2-AS1	28.6663	7.73346	1.62968	4.74539	2.08106e-06	3.7357e-05
MBD5	760.011	1.07439	0.228362	4.70477	2.54157e-06	4.4442e-05
RBM43	171.331	1.45917	0.328367	4.44373	8.84132e-06	0.000133963
TNFAIP6	210.741	1.01317	0.311212	3.25555	0.00113172	0.00880176
ERMN	16.2048	-4.05357	1.20809	-3.35536	0.000792621	0.00658243
CYTIP	296.683	-4.72461	0.36312	-13.0112	1.05732e-38	5.80073e-36
ACVR1	1856.99	1.12781	0.195075	5.7814	7.4082e-09	2.25796e-07
AC005042.4	108.247	-1.35657	0.422828	-3.20833	0.00133506	0.0101231
AC009961.3	87.6503	1.21357	0.433832	2.79733	0.0051527	0.0303968
PLA2R1	1749.95	1.55635	0.200774	7.75177	9.06193e-15	6.97768e-13
5S_rRNA	44.6459	-2.05077	0.576741	-3.55579	0.000376848	0.00348207
SCN3A	73.7498	-1.33014	0.509806	-2.60912	0.0090776	0.0475626
GALNT3	19.2051	-5.3418	1.16272	-4.59422	4.34374e-06	7.19422e-05
SCN9A	119.658	-5.35003	0.502031	-10.6568	1.62114e-26	4.22685e-24
EIF2S2P4	1659.36	-1.1006	0.247761	-4.44217	8.90566e-06	0.00013486
CYBRD1	9094.75	1.65466	0.18918	8.74647	2.20131e-18	2.59952e-16
ITGA6	5544.96	-1.04756	0.255446	-4.10091	4.11532e-05	0.000518531
AC093818.1	45.8153	-1.86036	0.575695	-3.23151	0.00123139	0.00944579
PDK1	1661.11	-1.58043	0.24194	-6.5323	6.47693e-11	2.84272e-09
AC018712.2	11.3491	-4.55755	1.36648	-3.33525	0.000852239	0.00700464
RAPGEF4-AS1	37.0605	-2.03233	0.722771	-2.81186	0.00492563	0.0293352
WIPF1	614.867	1.34239	0.259852	5.16599	2.39173e-07	5.35576e-06
HNRNPA3	9123.42	1.02685	0.21334	4.81322	1.48515e-06	2.77573e-05
PDE11A	229.466	2.43853	0.430447	5.6651	1.46939e-08	4.24286e-07
FKBP7	619.509	1.19249	0.239682	4.97531	6.51426e-07	1.31858e-05
FRZB	429.711	1.24574	0.372082	3.34803	0.000813896	0.00673786
TFPI	11670.8	1.02456	0.200122	5.1197	3.06027e-07	6.67128e-06
COL3A1	213749	1.95999	0.244566	8.01416	1.1089e-15	9.66945e-14
SLC40A1	586.543	1.01583	0.241971	4.19817	2.69079e-05	0.000356289
RP11-647K16.1	5.56768	5.36938	2.07345	2.58959	0.00960917	0.0497832
NABP1	3451.35	-2.09911	0.203198	-10.3304	5.13664e-25	1.20775e-22
TMEFF2	46.0062	-1.72672	0.61135	-2.82444	0.00473628	0.0284047
DNAH7	204.531	1.98024	0.32365	6.11848	9.44699e-10	3.38472e-08
HSPD1	63613.2	-1.04699	0.210702	-4.96907	6.72758e-07	1.35251e-05
AOX1	1063.35	-1.76663	0.313174	-5.64105	1.69016e-08	4.83264e-07
MPP4	179.903	-3.8352	0.398179	-9.63183	5.86731e-22	1.03006e-19
FZD7	4741.5	1.12761	0.175792	6.41445	1.41334e-10	5.83368e-09
BMPR2	4355.73	1.37271	0.199719	6.8732	6.27788e-12	3.22265e-10
FAM117B	1268.73	1.04841	0.209639	5.00106	5.70171e-07	1.17029e-05
AC007362.1	155.678	1.1914	0.3935	3.02771	0.00246415	0.0167425
AC096772.6	130.476	1.79433	0.378192	4.74451	2.09013e-06	3.74475e-05
MAP2	251.143	5.5807	2.03442	2.74314	0.00608543	0.0346945
AC007038.7	64.6622	1.34328	0.510431	2.63167	0.00849673	0.0451297
FN1	1.56991e+06	-1.03366	0.227009	-4.55338	5.27898e-06	8.56542e-05
AC012462.2	29.9519	-2.36768	0.799107	-2.9629	0.00304753	0.0200084
RP11-566E18.3	623.397	1.51419	0.256869	5.89481	3.75107e-09	1.19445e-07
2024-03-04	67.6453	-3.05445	0.489457	-6.24048	4.3623e-10	1.66007e-08
AC069155.1	4.14914	-6.05227	2.16342	-2.79755	0.00514925	0.0303833
AC009492.1	15.3779	-7.94225	1.50997	-5.25988	1.44146e-07	3.38621e-06
TNS1	1065.24	1.10747	0.228034	4.85662	1.19408e-06	2.27204e-05
RN7SKP38	6.98316	5.69529	2.08377	2.73316	0.00627297	0.0355815
PLCD4	447.119	1.76873	0.266118	6.64641	3.00325e-11	1.37783e-09
CYP27A1	3202.12	1.27682	0.184664	6.9143	4.70183e-12	2.44217e-10
WNT6	558.307	3.3179	0.294381	11.2708	1.82954e-29	5.80471e-27
WNT10A	38.7516	2.05172	0.659914	3.10907	0.00187677	0.0133974
TUBA4A	1106.06	-2.53045	0.22352	-11.3209	1.03392e-29	3.40341e-27
TMEM198	700.313	1.17031	0.220604	5.30503	1.12654e-07	2.71669e-06
OBSL1	8656.52	1.24457	0.189056	6.58306	4.60851e-11	2.06045e-09
EPHA4	1071.12	2.37102	0.339577	6.98228	2.90427e-12	1.57693e-10
KCNE4	1637.66	4.66285	0.880937	5.29305	1.2029e-07	2.88882e-06
AP1S3	300.571	-1.20395	0.280239	-4.29615	1.7379e-05	0.000242624
SERPINE2	13894.4	1.93992	0.7217	2.68799	0.00718842	0.039528
AC073052.1	114.993	-1.33521	0.401394	-3.32642	0.000879683	0.00718981
AC068138.1	18.5827	-3.1348	0.873965	-3.58687	0.000334671	0.00315547
DAW1	22.5398	-6.61978	1.28704	-5.14341	2.69798e-07	5.95046e-06
DNER	4157.55	-3.59698	0.618995	-5.811	6.21015e-09	1.91721e-07
SP140	60.6239	-2.35238	0.483679	-4.86351	1.15325e-06	2.20549e-05
SNORD20	62.8435	-1.39346	0.507642	-2.74497	0.00605159	0.0345389
ALPP	65.0243	-1.92184	0.511523	-3.7571	0.000171894	0.00179131
ECEL1	142.77	2.19576	0.427605	5.13501	2.82135e-07	6.20178e-06
EFHD1	607.154	2.66247	0.256437	10.3825	2.97729e-25	7.06342e-23
SCARNA6	643.116	-1.72444	0.27859	-6.1899	6.02042e-10	2.23613e-08
SH3BP4	8553.64	-1.24323	0.198277	-6.27017	3.60644e-10	1.38443e-08
ACKR3	25.6335	3.45092	0.979788	3.52211	0.000428125	0.00388767
COL6A3	239774	1.38258	0.243864	5.66947	1.43242e-08	4.14064e-07
PER2	453.482	1.19106	0.246163	4.8385	1.30825e-06	2.47496e-05
RNPEPL1	1916.3	1.04782	0.226026	4.63582	3.55524e-06	6.02081e-05
AC093585.6	5.76705	5.4196	2.06778	2.62097	0.0087679	0.0462925
BHLHE40-AS1	37.6161	1.65003	0.62724	2.63062	0.00852303	0.0452329
BHLHE40	4114.38	1.2941	0.216105	5.98828	2.12067e-09	7.10505e-08
LINC00312	21.7646	2.57462	0.898682	2.86488	0.00417162	0.0257393
TTLL3	472.111	1.08385	0.288247	3.76015	0.000169812	0.00177172
IL17RE	41.6091	2.69677	0.80659	3.34342	0.000827532	0.006825
IL17RC	3212.61	1.04878	0.204079	5.13907	2.76095e-07	6.07917e-06
PRRT3	941.151	1.21024	0.253389	4.77622	1.78619e-06	3.27104e-05
VGLL4	3268.05	1.02456	0.220921	4.63769	3.5232e-06	5.98194e-05
TMEM40	167.562	-4.20309	0.397207	-10.5816	3.6264e-26	9.27162e-24
CAND2	824.572	1.46805	0.217203	6.75888	1.39059e-11	6.72131e-10
IQSEC1	2322.38	1.18085	0.205909	5.73482	9.76177e-09	2.92121e-07
NUP210	5709.68	1.51463	0.268368	5.64383	1.66306e-08	4.7655e-07
FBLN2	921.926	2.06268	0.256879	8.02977	9.76586e-16	8.54399e-14
RP11-222K16.2	6.46177	5.58346	1.98682	2.81025	0.00495023	0.0294464
RBMS3-AS2	92.5876	-1.49817	0.424944	-3.52557	0.000422576	0.00384656
TRIM71	115.633	1.46116	0.43484	3.36023	0.000778783	0.00648515
STAC	201.705	-1.00536	0.338716	-2.96816	0.00299585	0.019738
TRANK1	1392.01	2.46917	0.206296	11.9691	5.16123e-33	2.09101e-30
PLCD1	1374.34	1.01475	0.222246	4.56589	4.97377e-06	8.13535e-05
MYD88	1108.88	1.86832	0.24076	7.76013	8.48435e-15	6.57138e-13
TTC21A	430.833	1.018	0.30812	3.30392	0.000953422	0.00767342
RP11-391M1.4	51.7875	1.4351	0.545916	2.62879	0.00856903	0.0454403
ZNF852	577.505	1.07987	0.236982	4.55677	5.19468e-06	8.44425e-05
ZNF660	175.666	1.3964	0.382533	3.65039	0.000261843	0.00256238
TMEM158	1033.41	-1.18008	0.246973	-4.77816	1.76904e-06	3.2464e-05
SLC6A20	41.3552	2.15912	0.756729	2.85323	0.00432767	0.0264973
LRRC2	76.5706	-1.81541	0.449778	-4.03624	5.43157e-05	0.000659891
ALS2CL	905.963	-1.24183	0.237961	-5.21865	1.80235e-07	4.13441e-06
PTH1R	187.718	2.55883	0.39565	6.46739	9.97077e-11	4.24185e-09
PTPN23	2176.8	1.06181	0.265036	4.00627	6.16845e-05	0.000736355
MAP4	16466.5	1.10326	0.181876	6.06601	1.31124e-09	4.54344e-08
RP11-694I15.7	37.3645	1.83268	0.705197	2.59881	0.00935467	0.0487235
DAG1	10816.4	1.16812	0.207494	5.62966	1.8057e-08	5.12958e-07
BSN	415.338	1.57494	0.299556	5.25757	1.45968e-07	3.41986e-06
UBA7	3864.88	1.94134	0.202744	9.57534	1.01526e-21	1.71383e-19
SLC38A3	815.536	2.81939	0.290177	9.71611	2.5744e-22	4.80811e-20
IFRD2	363.915	-5.37235	1.31478	-4.08613	4.38626e-05	0.00054873
ZMYND10	454.052	1.43848	0.242722	5.92646	3.09539e-09	9.98945e-08
CACNA2D2	472.93	2.34371	0.26903	8.71171	2.9932e-18	3.42708e-16
CISH	608.211	1.18436	0.250934	4.71983	2.36046e-06	4.16903e-05
VPRBP	684.803	1.63989	0.345646	4.74442	2.09102e-06	3.74475e-05
GRM2	49.4913	2.95131	0.739454	3.9912	6.57395e-05	0.000778061
ABHD14A	543.889	1.34698	0.242911	5.54516	2.93681e-08	7.8997e-07
GNL3	17925.2	-1.24495	0.205153	-6.06841	1.29186e-09	4.49404e-08
SNORD19	143.294	-1.61102	0.409045	-3.93849	8.19976e-05	0.000947072
SNORD69	50.0196	-1.84831	0.606819	-3.04589	0.00231991	0.0159677
ITIH3	12.4567	6.53004	1.75202	3.72716	0.000193653	0.00198353
TKT	1393.25	4.53319	1.48977	3.04289	0.00234321	0.0160861
RP11-884K10.7	296.253	1.07872	0.27616	3.90614	9.37805e-05	0.00106266
CACNA2D3	116.924	-3.18268	0.444331	-7.16286	7.90118e-13	4.70746e-11
IL17RD	816.708	1.5139	0.324866	4.66007	3.16102e-06	5.45136e-05
HESX1	122.503	1.7632	0.460907	3.82551	0.000130502	0.00141425
FLNB	111844	-1.59608	0.220285	-7.24552	4.3077e-13	2.69451e-11
FLNB-AS1	493.068	-1.75969	0.330646	-5.32196	1.02653e-07	2.49378e-06
PRICKLE2	771.38	1.9354	0.22149	8.73807	2.3712e-18	2.78764e-16
KBTBD8	345.994	-1.42781	0.344185	-4.14837	3.34849e-05	0.00043225
EIF4E3	111.694	1.93253	0.406847	4.75002	2.03395e-06	3.66362e-05
HNRNPA3P6	126.187	1.37116	0.389695	3.51855	0.000433909	0.00393445
ROBO1	3920.82	2.00319	0.243352	8.23163	1.84683e-16	1.73695e-14
VGLL3	664.962	-1.44158	0.21538	-6.69319	2.18357e-11	1.0305e-09
PROS1	2156.08	1.44839	0.209018	6.92949	4.22351e-12	2.2289e-10
MINA	4164.48	-1.38378	0.210773	-6.56524	5.19481e-11	2.30692e-09
OR5H5P	19.651	-7.3221	1.44597	-5.06379	4.11012e-07	8.74281e-06
CPOX	7464.75	-1.35575	0.198916	-6.81568	9.38185e-12	4.6792e-10
LINC00973	226.822	-1.60141	0.316061	-5.06679	4.04581e-07	8.62691e-06
ALCAM	10416.9	-3.06814	0.26113	-11.7495	7.10566e-32	2.6355e-29
MYH15	40.5576	-3.81541	0.64422	-5.92253	3.17032e-09	1.01938e-07
RP11-553A10.1	74.648	-3.58225	0.486101	-7.36936	1.71451e-13	1.13442e-11
PLCXD2	460.926	-2.01982	0.260733	-7.74668	9.43242e-15	7.24179e-13
PLCXD2-AS1	24.3875	-2.17479	0.774356	-2.80851	0.00497716	0.0295799
PHLDB2	19498.7	-1.00253	0.204473	-4.90299	9.43886e-07	1.84257e-05
TAGLN3	63.7408	-1.57847	0.517358	-3.05101	0.0022807	0.0157431
C3orf52	1543.41	-1.02449	0.195616	-5.23724	1.62995e-07	3.78845e-06
RP11-572C15.6	575.157	2.70069	0.242938	11.1168	1.03984e-28	3.07676e-26
BOC	2110.23	2.24134	0.603669	3.71286	0.000204928	0.00208442
KIAA2018	1626.51	1.48441	0.193661	7.66496	1.78892e-14	1.33078e-12
KIAA1407	353.117	1.01869	0.266003	3.82962	0.000128343	0.00139373
RP11-553L6.5	239.766	1.72047	0.305238	5.6365	1.73543e-08	4.95134e-07
ZBTB20	1193.07	1.46603	0.222136	6.5997	4.12e-11	1.85781e-09
RP11-326J18.1	7.49177	5.7967	1.91031	3.03443	0.0024099	0.016441
LSAMP	385.697	-2.34105	0.360862	-6.48738	8.73397e-11	3.73984e-09
MAATS1	103.589	1.3067	0.415758	3.14292	0.0016727	0.0122053
GPR156	107.288	2.24854	0.412407	5.45223	4.97433e-08	1.28551e-06
POLQ	9995.91	-1.09033	0.239969	-4.5436	5.53014e-06	8.92346e-05
PARP9	2796.13	1.27558	0.209702	6.08283	1.18082e-09	4.14058e-08
DTX3L	4986.59	1.14774	0.186508	6.15381	7.56411e-10	2.75509e-08
PARP15	8.82996	6.03407	1.86831	3.22969	0.00123924	0.00948993
RP11-67L2.2	445.631	2.26669	0.290477	7.80332	6.02987e-15	4.7973e-13
SEMA5B	180.6	4.44316	0.43174	10.2913	7.71237e-25	1.76607e-22
ADCY5	153.327	1.73593	0.386366	4.49297	7.02379e-06	0.000109967
RP11-9N20.3	19.7887	-2.78013	1.02977	-2.69976	0.00693888	0.0384962
MIR544B	23.7656	-2.40139	0.762878	-3.1478	0.00164504	0.0120502
RP11-71H17.1	45.2729	-1.73642	0.575088	-3.0194	0.00253277	0.0171548
HEG1	39438.2	1.75965	0.223453	7.87481	3.41264e-15	2.80839e-13
SLC12A8	1296.65	1.97506	0.222188	8.88913	6.1589e-19	7.72326e-17
KLF15	84.0863	-1.8612	0.478013	-3.89361	9.87623e-05	0.00110768
ABTB1	1264.52	1.18395	0.23554	5.02653	4.99442e-07	1.04301e-05
MGLL	431.286	-1.98934	0.308136	-6.45604	1.07481e-10	4.53591e-09
EEFSEC	707.539	1.13633	0.224985	5.0507	4.40197e-07	9.3035e-06
RAB7A	4040.49	1.03045	0.225411	4.57141	4.84442e-06	7.93858e-05
EFCC1	25.3164	7.55307	1.63906	4.60816	4.06244e-06	6.7709e-05
RP11-434H6.6	14.4087	3.2044	1.18627	2.70123	0.00690829	0.0383722
H1FX	8791.47	1.13453	0.225077	5.04063	4.64002e-07	9.76741e-06
EFCAB12	61.8988	3.74362	0.629281	5.94904	2.69728e-09	8.79675e-08
PLXND1	9361.92	1.76502	0.223269	7.90536	2.67168e-15	2.22645e-13
ACPP	61.3381	3.11776	0.659562	4.72703	2.27832e-06	4.04294e-05
SNORA33	149.056	-1.18591	0.394894	-3.00311	0.00267233	0.0179157
SLCO2A1	184.053	1.07458	0.383594	2.80134	0.00508914	0.0301027
AMOTL2	8160.72	-1.25605	0.205819	-6.10269	1.04298e-09	3.7066e-08
FAIM	1393.38	-1.02779	0.245036	-4.19446	2.7352e-05	0.000361954
RBP1	122.456	4.43473	0.52757	8.40595	4.24404e-17	4.31516e-15
CLSTN2	1204.46	3.18804	0.964374	3.30581	0.00094701	0.00763347
SPSB4	555.294	2.12243	0.308939	6.87009	6.41627e-12	3.28728e-10
ACPL2	1556.4	1.03098	0.218455	4.7194	2.36541e-06	4.17497e-05
PCOLCE2	1272.71	-1.0271	0.240285	-4.27449	1.91575e-05	0.000263856
CHST2	1080.97	1.10263	0.236987	4.65272	3.27583e-06	5.62357e-05
RP11-274H2.2	178.334	-1.03065	0.360721	-2.8572	0.00427395	0.0262416
PLSCR4	115.797	1.64812	0.444216	3.71018	0.00020711	0.00210418
CPA3	19.6774	-6.41498	1.32713	-4.83374	1.3399e-06	2.5312e-05
UBQLN4P1	109.06	1.21004	0.383897	3.152	0.00162155	0.011898
WWTR1	5874.2	1.47208	0.198568	7.41347	1.23041e-13	8.28685e-12
IGSF10	1495.23	2.67127	0.316463	8.44103	3.14542e-17	3.22302e-15
SUCNR1	667.045	5.08088	1.49647	3.39523	0.000685708	0.00580879
MME	507.805	-1.91638	0.295098	-6.49403	8.3572e-11	3.58434e-09
TIPARP	4621.4	-1.62006	0.200812	-8.06755	7.17235e-16	6.31694e-14
METTL15P1	55.653	-1.91583	0.716618	-2.67344	0.00750782	0.0408027
VEPH1	48.6372	-2.43875	0.567374	-4.2983	1.7211e-05	0.00024057
C3orf55	18.5454	-2.83509	0.886452	-3.19824	0.00138268	0.0104122
RARRES1	208.087	1.47121	0.383604	3.83524	0.000125442	0.00136673
IQCJ-SCHIP1	932.733	-1.25266	0.220201	-5.68871	1.28e-08	3.72458e-07
IQCJ-SCHIP1-AS1	109.686	-1.40234	0.457039	-3.06833	0.0021526	0.0149806
SCHIP1	195.81	-1.24582	0.369378	-3.37275	0.000744224	0.00624551
IL12A	170.835	-1.49138	0.340398	-4.38129	1.17976e-05	0.000173176
C3orf80	322.994	3.47119	0.378319	9.17531	4.50291e-20	6.20836e-18
PPM1L	1206.37	1.56216	0.2571	6.07607	1.23167e-09	4.30169e-08
RP11-373E16.4	27.3024	-5.88507	1.04572	-5.62779	1.82534e-08	5.17979e-07
RPL22L1	4187.04	-1.73603	0.215098	-8.07088	6.97953e-16	6.16775e-14
PLD1	3711.41	1.58683	0.223765	7.09152	1.32649e-12	7.52838e-11
TNFSF10	182.697	4.83967	0.508192	9.5233	1.67772e-21	2.76131e-19
LINC00578	21.7725	2.7524	0.95076	2.89495	0.00379224	0.0238569
RP11-33A14.1	21.048	4.81501	1.37967	3.48998	0.000483051	0.00430479
KLHL24	8035.43	1.22157	0.20882	5.84986	4.91983e-09	1.54605e-07
CAMK2N2	125.127	1.14007	0.407111	2.80039	0.00510408	0.0301843
EPHB3	1373.41	1.15241	0.206588	5.57831	2.42871e-08	6.69013e-07
RPL4P4	1427.22	-1.01423	0.236997	-4.27952	1.87297e-05	0.000258505
LIPH	72.6431	-2.12102	0.478222	-4.43522	9.19772e-06	0.000138645
RP11-573D15.9	886.57	-1.02827	0.206196	-4.98683	6.13783e-07	1.2491e-05
BCL6	668.476	1.29922	0.226751	5.72972	1.00594e-08	2.99326e-07
TP63	5.80863	5.42926	2.04443	2.65563	0.00791599	0.0426037
FGF12	60.1286	-1.51259	0.509691	-2.96766	0.00300081	0.0197607
MB21D2	2151.9	-1.49207	0.215713	-6.91694	4.61503e-12	2.40182e-10
RNU7-18P	12.3077	-4.35072	1.23673	-3.51792	0.000434948	0.00394147
ZDHHC19	43.2176	2.31366	0.660012	3.50547	0.000455794	0.00409515
UBXN7	7117.72	1.08746	0.174281	6.23971	4.3837e-10	1.66341e-08
LMLN	1164.67	1.0961	0.229673	4.77242	1.82027e-06	3.32651e-05
MFSD7	82.8617	1.36012	0.452367	3.00668	0.00264121	0.0177524
IDUA	392.512	1.64775	0.293783	5.60872	2.03833e-08	5.70428e-07
CRIPAK	97.9333	1.98668	0.542598	3.66142	0.000250822	0.00246736
FGFR3	2985.88	1.27446	0.191627	6.65075	2.91595e-11	1.34195e-09
COX6B1P5	23.0286	-3.21345	0.923085	-3.48121	0.000499157	0.00442884
ADRA2C	44.1847	-1.59924	0.566929	-2.82088	0.00478922	0.0286441
LYAR	2781.47	-1.28074	0.234884	-5.45267	4.96203e-08	1.2836e-06
JAKMIP1	8.94316	-4.19701	1.39946	-2.99901	0.00270855	0.0180987
PPP2R2C	146.19	-2.83255	0.372057	-7.61322	2.67346e-14	1.96401e-12
GRPEL1	5935.94	-1.26079	0.227632	-5.53871	3.04705e-08	8.17952e-07
SORCS2	274.614	1.39027	0.30586	4.54545	5.48189e-06	8.85645e-05
HTRA3	2570.34	1.2428	0.247819	5.01494	5.30503e-07	1.09683e-05
RP11-774O3.3	35.2458	2.87855	0.735691	3.91272	9.12624e-05	0.0010377
PPARGC1A	102.53	6.11487	1.37762	4.43871	9.05005e-06	0.000136732
PCDH7	15.7713	2.99099	1.12777	2.65214	0.00799843	0.0429829
PGM2	4223.34	-1.58528	0.240631	-6.588	4.45788e-11	1.9999e-09
TMEM156	900.754	-2.45029	0.218037	-11.238	2.65412e-29	8.32066e-27
KLB	141.786	-1.7554	0.424384	-4.13634	3.52893e-05	0.000452439
SMIM14	1257.54	1.40654	0.28239	4.98083	6.3313e-07	1.28648e-05
CHRNA9	53.1498	3.07278	0.752705	4.08232	4.45887e-05	0.000557284
UCHL1	20156.5	-1.09785	0.21571	-5.08947	3.59074e-07	7.73801e-06
BEND4	41.0032	-2.56311	0.597236	-4.29162	1.77378e-05	0.000246624
NIPAL1	348.957	-2.48645	0.270406	-9.19523	3.74177e-20	5.2693e-18
TXK	99.6853	-1.49417	0.432114	-3.45782	0.000544564	0.00477064
TEC	480.203	-1.44049	0.258338	-5.57598	2.46141e-08	6.75901e-07
DANCR	2361.94	-1.34262	0.192509	-6.97432	3.07356e-12	1.65859e-10
MIR4449	27.2341	-1.99162	0.735634	-2.70735	0.00678228	0.0378112
PDGFRA	143.182	1.8978	0.431506	4.39807	1.09215e-05	0.000162124
KIAA1211	289.616	1.2646	0.321442	3.93414	8.34939e-05	0.000962244
IGFBP7	9434.59	2.55445	0.198398	12.8754	6.19148e-38	3.19699e-35
FDCSP	6.33512	-6.66298	1.88814	-3.52886	0.000417353	0.00380824
CABS1	3.92634	-5.97218	2.23379	-2.67357	0.00750492	0.0408027
AMTN	69.5406	-6.65515	0.75633	-8.79927	1.37711e-18	1.65593e-16
SLC4A4	287.411	1.50761	0.346579	4.34998	1.36148e-05	0.000196027
IL8	220.961	-5.032	0.361228	-13.9302	4.14916e-44	3.12183e-41
CXCL6	50.9891	-1.68398	0.577966	-2.91363	0.00357255	0.0227575
C4orf26	9.49339	-3.64043	1.38253	-2.63316	0.00845947	0.0450135
ANXA3	4515.12	-4.31535	0.574384	-7.513	5.77892e-14	4.04739e-12
ANTXR2	2688.23	-1.05457	0.187189	-5.63371	1.76374e-08	5.02122e-07
PRDM8	47.1895	-1.48517	0.533346	-2.78463	0.00535881	0.0313528
RP11-127B20.2	5.74735	5.41502	2.04525	2.64761	0.00810618	0.0434585
TMEM150C	46.632	2.35079	0.646887	3.63401	0.00027905	0.00270165
SCD5	2180.02	1.30952	0.209937	6.23768	4.44094e-10	1.6827e-08
PLAC8	98.019	-2.841	0.496795	-5.71866	1.07366e-08	3.18389e-07
AGPAT9	705.947	-1.99525	0.218777	-9.12	7.51249e-20	1.01976e-17
CDS1	155.277	-1.29547	0.334574	-3.87201	0.000107942	0.00120141
ARHGAP24	109.632	-1.46579	0.367918	-3.98401	6.77628e-05	0.000798776
MAPK10	5.62527	5.3832	2.04195	2.6363	0.00838157	0.044693
PTPN13	122.659	-1.03593	0.368146	-2.81391	0.00489427	0.0291711
ABCG2	663.152	-1.63671	0.228363	-7.16714	7.65834e-13	4.57312e-11
HERC3	1159.12	1.5218	0.202904	7.50008	6.37799e-14	4.43161e-12
FAM13A-AS1	83.2456	1.67451	0.460857	3.63347	0.000279636	0.00270634
UNC5C	57.3366	3.9053	0.667542	5.85027	4.90762e-09	1.54405e-07
TET2	1631.15	1.11767	0.198642	5.62655	1.83853e-08	5.20601e-07
CFI	535.772	4.27435	0.286866	14.9002	3.28808e-50	3.20698e-47
EGF	225.13	-1.34869	0.299525	-4.50276	6.70751e-06	0.000105643
snoU2_19	278.818	-2.27378	0.278979	-8.15037	3.6281e-16	3.29456e-14
ANK2	61.6155	-1.84287	0.477469	-3.85967	0.00011354	0.00125523
CAMK2D	1792.34	1.39134	0.252766	5.50446	3.70308e-08	9.85019e-07
SNHG8	3060.63	-1.495	0.188339	-7.93783	2.05746e-15	1.73103e-13
PRSS12	450.545	-2.09279	0.289542	-7.22794	4.90391e-13	3.03858e-11
SYNPO2	417.344	3.51324	0.41234	8.52025	1.5921e-17	1.68379e-15
MAD2L1	7278	-1.06074	0.255941	-4.14449	3.40576e-05	0.000438783
TRPC3	252.046	1.39992	0.295284	4.74094	2.12733e-06	3.79805e-05
FGF2	6047.88	-1.4327	0.201558	-7.10814	1.17619e-12	6.76281e-11
SPRY1	843.847	5.23161	1.13025	4.62872	3.67937e-06	6.21106e-05
LINC01091	18.0439	7.06442	1.8297	3.86097	0.000112937	0.00125014
PCDH18	39.5351	3.06101	0.709833	4.31229	1.61571e-05	0.000228508
SLC7A11-AS1	151.897	-2.09217	0.367706	-5.6898	1.2719e-08	3.70511e-07
SLC7A11	4540.35	-1.4811	0.248649	-5.9566	2.57536e-09	8.46686e-08
CCRN4L	1457.82	-1.08293	0.234466	-4.61872	3.86106e-06	6.47212e-05
RN7SL382P	5.56768	5.36938	2.07345	2.58959	0.00960917	0.0497832
PPP1R14BP3	632.722	-1.01011	0.233948	-4.31766	1.57696e-05	0.000223748
MGST2	500.218	1.15359	0.235336	4.90189	9.49192e-07	1.85156e-05
MAML3	112.441	1.26365	0.381264	3.31437	0.000918499	0.00746305
INPP4B	2315.36	-2.01386	0.253433	-7.94631	1.92154e-15	1.62706e-13
GAB1	1235.78	1.12948	0.208684	5.41239	6.21875e-08	1.57466e-06
HHIP-AS1	289.693	-1.93689	0.344214	-5.62699	1.83381e-08	5.19822e-07
HHIP	664.305	-3.11481	0.362001	-8.6044	7.6714e-18	8.38251e-16
RTN3P1	123.393	1.38296	0.373862	3.69912	0.000216351	0.00218204
SMAD1	744.34	1.01981	0.23189	4.39781	1.09351e-05	0.000162233
EDNRA	367.061	1.79555	0.352004	5.10095	3.37958e-07	7.31289e-06
ARHGAP10	2661.21	-1.00994	0.181949	-5.5507	2.84521e-08	7.66842e-07
FHDC1	903.355	-1.50742	0.211926	-7.11293	1.13609e-12	6.5609e-11
MND1	1027.05	-1.03513	0.261004	-3.96596	7.3101e-05	0.000855194
TLR2	113.003	-1.1841	0.399535	-2.96371	0.00303959	0.0199613
GUCY1A3	2836.67	7.66586	0.387195	19.7984	3.07104e-87	1.15533e-83
RP11-588K22.2	221.165	5.89908	0.584367	10.0948	5.82318e-24	1.21704e-21
GUCY1B3	999.14	4.37077	0.334466	13.0679	5.0232e-39	2.81449e-36
FAM198B	1695.31	4.75708	0.254585	18.6857	6.4783e-78	1.706e-74
MSMO1	6435.16	1.39331	0.21828	6.38312	1.73511e-10	7.05697e-09
CPE	3340.56	1.66624	0.227594	7.32111	2.45922e-13	1.58728e-11
TLL1	5467.24	-1.22745	0.194754	-6.30258	2.9274e-10	1.14208e-08
ANXA10	102.993	-5.19104	0.521521	-9.95366	2.43084e-23	4.84952e-21
SH3RF1	1882.29	-1.29491	0.203811	-6.35351	2.1046e-10	8.41008e-09
RP11-327O17.2	22.6511	-2.57711	0.9148	-2.81712	0.00484557	0.0289116
HPGD	43.8672	2.2503	0.823371	2.73304	0.00627528	0.0355843
TENM3	9994.5	-1.11162	0.20405	-5.44776	5.10094e-08	1.31694e-06
WWC2	6545.17	-1.07524	0.20224	-5.31662	1.05711e-07	2.561e-06
SLC25A4	2393.79	-1.19933	0.231468	-5.18138	2.20247e-07	4.97852e-06
PDLIM3	204.364	-1.20025	0.357217	-3.36001	0.000779406	0.006487
TLR3	311.315	1.68786	0.355554	4.74713	2.06324e-06	3.71129e-05
CYP4V2	141.999	1.8491	0.404108	4.57576	4.74487e-06	7.78999e-05
CTD-2231H16.1	347.768	1.1977	0.281013	4.26209	2.0252e-05	0.000277192
PLEKHG4B	1706.04	1.01045	0.194958	5.18292	2.18435e-07	4.94606e-06
TRIP13	10479.1	-1.2266	0.235893	-5.19983	1.99466e-07	4.54782e-06
SLC12A7	4613.35	1.62399	0.195666	8.2998	1.04284e-16	1.01336e-14
TERT	40.9884	-2.53082	0.664177	-3.81046	0.000138709	0.0014891
ADAMTS16	11526	1.56343	0.211918	7.3775	1.61284e-13	1.07156e-11
SEMA5A	2221.01	4.03909	0.294676	13.7069	9.2335e-43	6.07887e-40
CTD-2201E9.1	32.9533	2.4227	0.773777	3.13101	0.00174205	0.0126239
CMBL	993.546	1.37363	0.243649	5.63776	1.72272e-08	4.92041e-07
ANKRD33B	294.045	-1.08318	0.26536	-4.08193	4.46635e-05	0.000557955
RP11-54F2.1	108.733	-1.12619	0.391857	-2.87399	0.00405318	0.0251559
DAP	4851.38	1.10994	0.208922	5.3127	1.08013e-07	2.60955e-06
DNAH5	216.776	-1.76684	0.358302	-4.93115	8.17472e-07	1.61981e-05
TRIO	48646.8	-1.14981	0.180531	-6.36901	1.90252e-10	7.68419e-09
ANKH	4042.9	1.78964	0.211583	8.4583	2.71294e-17	2.82381e-15
FBXL7	249.64	1.75075	0.306543	5.71127	1.12138e-08	3.31803e-07
BASP1	2743.71	-1.29337	0.246542	-5.24603	1.5541e-07	3.62496e-06
HSPD1P1	822.297	-1.06428	0.245801	-4.32983	1.49224e-05	0.000212644
CDH9	185.918	4.77959	0.493418	9.68669	3.43472e-22	6.23792e-20
CDH6	506.264	2.48251	0.243569	10.1922	2.14795e-24	4.67472e-22
NPR3	23.8205	3.96298	1.1139	3.55776	0.00037403	0.00345847
TARS	28503.7	-1.00863	0.217059	-4.64678	3.37162e-06	5.75426e-05
ADAMTS12	10645.7	-1.36326	0.222611	-6.12398	9.12662e-10	3.27886e-08
IL7R	1756.91	-2.85589	0.281636	-10.1404	3.65737e-24	7.89453e-22
UGT3A2	14.0803	5.23697	1.72593	3.0343	0.00241096	0.016444
RANBP3L	125.264	2.98101	0.468853	6.35808	2.04292e-10	8.17601e-09
NIPBL	7688.52	1.10845	0.181652	6.10208	1.04696e-09	3.71573e-08
GDNF	44.8945	-3.15301	0.598842	-5.26518	1.40054e-07	3.29891e-06
GDNF-AS1	21.1508	-3.24131	0.852401	-3.80256	0.000143209	0.00152745
EGFLAM	47.5678	2.70905	0.804163	3.36878	0.000755015	0.00631995
LIFR	8996.15	1.88619	0.278722	6.76728	1.31222e-11	6.37562e-10
LIFR-AS1	95.429	2.43094	0.471936	5.151	2.59107e-07	5.73871e-06
OSMR	6471	1.32556	0.296585	4.46941	7.84358e-06	0.00012058
C7	977.832	6.04528	0.350184	17.2632	8.90763e-67	1.56382e-63
C5orf51	1708.92	1.4013	0.19392	7.22618	4.96773e-13	3.05655e-11
FBXO4	335.532	1.05692	0.279004	3.78819	0.000151751	0.00160653
GHR	28.03	4.20095	1.01584	4.13545	3.54262e-05	0.000453972
SERBP1P6	77.1339	-1.40609	0.524037	-2.6832	0.0072922	0.0399153
HMGCS1	5746.33	1.57886	0.212114	7.44347	9.80758e-14	6.70839e-12
RP11-53O19.3	322.901	1.05733	0.2687	3.93498	8.32023e-05	0.000959724
ESM1	35.8485	-9.16338	1.33853	-6.84584	7.60285e-12	3.85627e-10
RP11-506H20.2	87.6592	-1.39919	0.423482	-3.30401	0.00095313	0.00767341
PPAP2A	2721.59	2.13224	0.228666	9.32471	1.11289e-20	1.65575e-18
RNF138P1	53.1578	1.84649	0.55133	3.34917	0.000810554	0.00671864
IL6ST	41121.7	1.3217	0.170951	7.73144	1.06333e-14	8.10577e-13
ACTBL2	225.959	-3.74424	0.325216	-11.5131	1.13364e-30	3.92808e-28
PLK2	32823.9	-1.44785	0.303249	-4.77445	1.80203e-06	3.29546e-05
PDE4D	2926.43	1.91107	0.192863	9.90899	3.80477e-23	7.47722e-21
NDUFAF2	1720.03	-1.16557	0.227185	-5.13048	2.89007e-07	6.34226e-06
CTC-436P18.3	15.373	-4.40054	1.23991	-3.54907	0.000386589	0.00356708
ADAMTS6	5013.7	-2.75663	0.293639	-9.38783	6.1252e-21	9.4328e-19
CTD-2194F4.2	25.0298	-2.68338	0.946658	-2.83458	0.00458858	0.02774
RPEP1	20.9207	-2.7237	0.989966	-2.75131	0.00593576	0.0340105
CTD-2375G15.1	100.372	-2.90721	0.481561	-6.03706	1.5695e-09	5.36769e-08
NLN	2317.77	-1.01418	0.201239	-5.03968	4.6632e-07	9.80054e-06
SNORA76	661.351	-1.51422	0.239641	-6.31869	2.63791e-10	1.03682e-08
PIK3R1	514.933	1.06023	0.270076	3.92569	8.6483e-05	0.000991055
GTF2H2C	70.6955	2.00998	0.537638	3.73853	0.000185102	0.00191039
ARHGEF28	2873.23	-1.94815	0.200855	-9.69927	3.03658e-22	5.61145e-20
CTD-2372A4.1	12.4841	-2.95809	1.14076	-2.59309	0.00951182	0.0494344
GCNT4	6.97578	5.69382	1.94031	2.93449	0.00334099	0.0215324
HMGCR	12692.2	1.06753	0.18209	5.86265	4.55532e-09	1.44009e-07
IQGAP2	167.481	2.90326	1.09107	2.66093	0.00779241	0.0420331
ZBED3	191.606	1.5913	0.33979	4.68318	2.82456e-06	4.9e-05
SNORA47	12.4218	4.03123	1.44132	2.79691	0.00515938	0.0304157
AC024568.1	7.13044	5.72566	2.00579	2.85456	0.00430962	0.0264114
LHFPL2	10610.2	1.00266	0.222819	4.49987	6.79964e-06	0.000106775
ARSB	3502.63	1.12683	0.184911	6.09392	1.10178e-09	3.89455e-08
SERINC5	572.776	1.43349	0.237303	6.04075	1.53397e-09	5.25985e-08
RASGRF2	151.394	-1.51359	0.35021	-4.32195	1.54659e-05	0.000219913
SSBP2	161.788	3.06183	0.383005	7.99423	1.30389e-15	1.12579e-13
VCAN	10098.8	3.80159	0.215374	17.6511	9.98128e-70	2.0219e-66
POLR3G	650.124	-1.69526	0.260159	-6.51623	7.20975e-11	3.13821e-09
NPM1P27	2894.93	-1.47754	0.245731	-6.01284	1.82301e-09	6.16268e-08
HSPD1P11	397.659	-1.06586	0.273752	-3.89351	9.88057e-05	0.00110768
PCSK1	1639.02	4.81357	1.06247	4.53053	5.88353e-06	9.41293e-05
RGMB-AS1	86.5293	-1.35485	0.418538	-3.23709	0.00120754	0.00929218
STARD4	2211.53	1.57694	0.22289	7.07495	1.495e-12	8.43025e-11
EPB41L4A-AS1	1087.54	-1.0748	0.20877	-5.14827	2.62901e-07	5.80807e-06
SNORA13	55.188	-1.47838	0.51554	-2.86763	0.00413555	0.0255767
PRR16	1858.94	2.4555	0.925604	2.65286	0.00798125	0.0429023
RP11-565F4.1	9.03578	6.06695	1.90203	3.18973	0.00142405	0.0106789
CTD-2334D19.1	158.547	2.10794	0.484431	4.35137	1.35292e-05	0.000195007
LOX	1064.49	1.01397	0.223689	4.53294	5.8169e-06	9.31766e-05
ZNF608	1607.12	1.27596	0.193315	6.60043	4.09969e-11	1.85182e-09
2024-03-03	607.871	-1.39331	0.244078	-5.70847	1.13994e-08	3.35785e-07
CHSY3	23.7281	3.10603	0.899597	3.45269	0.000555025	0.00484938
SLC22A4	439.056	-1.01018	0.247984	-4.07357	4.6297e-05	0.000574545
FSTL4	7.67495	5.83138	1.90664	3.05845	0.00222482	0.0154099
CTC-203F4.2	31.1364	1.92689	0.715933	2.69144	0.00711443	0.0392112
FBXL21	259.039	-1.01248	0.284573	-3.55789	0.000373846	0.00345798
GFRA3	111.057	2.21792	0.427248	5.19118	2.08965e-07	4.75617e-06
EGR1	891.492	3.45909	0.827973	4.17778	2.94368e-05	0.000386243
TMEM173	849.164	1.55398	0.22346	6.95419	3.54582e-12	1.89788e-10
CXXC5	3251.55	1.39161	0.190461	7.30654	2.74111e-13	1.75205e-11
CTB-131B5.2	5.63872	5.38641	2.06472	2.60879	0.00908641	0.0475898
HBEGF	2163.8	-2.92999	0.22308	-13.1343	2.09541e-39	1.22623e-36
CTC-329D1.2	47.7192	1.76465	0.583081	3.02642	0.00247467	0.0167958
SLC35A4	2611.62	1.44869	0.206672	7.00964	2.38933e-12	1.3104e-10
CD14	525.666	2.52436	0.302956	8.33243	7.92005e-17	7.81149e-15
PCDHB5	76.4839	2.07044	0.490933	4.21735	2.47188e-05	0.000330764
PCDHGA1	92.5373	1.18705	0.428155	2.77247	0.00556324	0.0323191
PCDHGA2	118.781	2.1605	0.445732	4.84709	1.25286e-06	2.37358e-05
PCDHGB2	100.928	2.38152	0.456216	5.22017	1.78764e-07	4.10718e-06
PCDHGA5	23.1262	2.19651	0.825125	2.66203	0.00776701	0.0419218
PCDHGA7	597.909	2.24336	0.255828	8.76904	1.80198e-18	2.14721e-16
PCDHGA8	51.9491	1.67111	0.634974	2.63178	0.00849401	0.0451243
PCDHGA10	646.413	2.4382	0.254939	9.56384	1.1347e-21	1.90326e-19
PCDHGB7	987.821	1.9321	0.272215	7.09769	1.26857e-12	7.23084e-11
PCDHGA11	1908.97	1.31102	0.230023	5.69951	1.20151e-08	3.50908e-07
PCDHGC3	4273.61	1.99254	0.225727	8.82722	1.07309e-18	1.30224e-16
FGF1	68.1623	-3.29964	0.484405	-6.81173	9.64319e-12	4.80045e-10
CTB-73N10.1	21.7749	-2.63888	0.81862	-3.22357	0.00126602	0.00966358
PRELID2	820.414	-1.12593	0.223395	-5.0401	4.65282e-07	9.78652e-06
SH3RF2	465.652	-3.26048	0.311348	-10.4721	1.16027e-25	2.90995e-23
C5orf46	850.379	-4.21784	0.333389	-12.6514	1.09893e-36	5.46021e-34
CTC-327F10.4	33.9096	-3.09209	0.742487	-4.16451	3.12022e-05	0.000406114
SH3TC2	114.448	-3.03285	0.404782	-7.49254	6.75525e-14	4.68139e-12
ABLIM3	833.09	-1.73764	0.269066	-6.45804	1.06071e-10	4.49078e-09
AC012613.2	53.2045	-1.66297	0.567315	-2.93129	0.00337558	0.0217076
AFAP1L1	996.42	-1.44148	0.218117	-6.60874	3.876e-11	1.76288e-09
SLC26A2	4303.47	1.20023	0.201995	5.94188	2.81766e-09	9.14922e-08
PDGFRB	14656.3	1.67734	0.176969	9.47813	2.58871e-21	4.10669e-19
CDX1	6.28542	5.54364	1.99645	2.77675	0.0054905	0.0319501
CCDC69	349.256	1.00362	0.268702	3.73508	0.000187658	0.0019334
SLC36A1	951.815	1.55734	0.217158	7.17146	7.41995e-13	4.47132e-11
FAXDC2	1031.95	1.31292	0.2488	5.27701	1.3131e-07	3.12368e-06
HAVCR2	30.8077	-3.59608	0.713941	-5.03695	4.73013e-07	9.92536e-06
CYFIP2	216.803	-1.71797	0.331991	-5.17474	2.28231e-07	5.14134e-06
AC106801.1	58.0802	-2.18536	0.561825	-3.88976	0.000100344	0.00112397
EBF1	754.924	3.19472	0.249506	12.8042	1.55388e-37	7.8692e-35
CTD-2363C16.1	19.6932	4.11486	1.17091	3.51423	0.000441026	0.00398421
C1QTNF2	136.184	1.51117	0.430541	3.50992	0.000448243	0.00403833
TENM2	7337.14	-1.50654	0.198996	-7.57069	3.71244e-14	2.68581e-12
CTB-78F1.1	63.1229	-2.82925	0.536914	-5.26946	1.36824e-07	3.24314e-06
CTC-353G13.1	43.8631	-2.75329	0.6506	-4.23192	2.31703e-05	0.000312105
CTB-178M22.1	24.8982	-3.0937	0.87332	-3.54246	0.000396419	0.00364628
WWC1	2115.07	-1.85061	0.231977	-7.97757	1.49248e-15	1.28023e-13
FBLL1	73.6627	1.54969	0.538947	2.87541	0.00403506	0.0250671
SLIT3	284.835	2.9835	0.899643	3.31632	0.000912113	0.00741803
NPM1	111853	-1.16375	0.23208	-5.01443	5.31922e-07	1.09864e-05
SH3PXD2B	3141.61	1.71276	0.235249	7.28062	3.32301e-13	2.10356e-11
DUSP1	2467.83	-1.32563	0.189122	-7.0094	2.3935e-12	1.3104e-10
CTC-308K20.3	285.705	-1.08266	0.305139	-3.54808	0.00038805	0.0035793
CREBRF	1465.71	1.00355	0.215706	4.65239	3.28115e-06	5.62538e-05
STC2	18086	-3.62141	0.634256	-5.7097	1.13175e-08	3.34494e-07
RP11-267A15.1	43.1643	-2.06522	0.560345	-3.68562	0.000228145	0.00227575
CTD-2532K18.2	7.32146	-6.8716	1.80405	-3.80898	0.00013954	0.00149619
ARL10	2406.28	1.0408	0.225732	4.61078	4.01169e-06	6.69904e-05
NOP16	2314.12	-1.29058	0.212137	-6.08371	1.17433e-09	4.12332e-08
RNF44	1044.45	1.04972	0.308662	3.40086	0.000671735	0.00572104
UNC5A	130.407	1.9209	0.382808	5.01791	5.22372e-07	1.08146e-05
FGFR4	2302.78	1.68854	0.196526	8.59193	8.55188e-18	9.22972e-16
ADAMTS2	664.211	3.3518	0.266794	12.5632	3.36339e-36	1.58163e-33
MAML1	4106.6	1.30252	0.18817	6.92205	4.45146e-12	2.32589e-10
FLT4	371.842	-1.68571	0.287423	-5.86492	4.49362e-09	1.4223e-07
RP11-420L9.2	21.7142	2.75097	0.886108	3.10456	0.00190564	0.0135704
RP1-140K8.5	131.09	-2.21127	0.409537	-5.39944	6.68481e-08	1.67975e-06
RPP40	1173.51	-1.14598	0.237029	-4.83476	1.33305e-06	2.52007e-05
RMRPP2	16.3315	6.92107	1.68268	4.11314	3.90321e-05	0.000494169
PPP1R3G	117.411	-1.1755	0.366283	-3.20928	0.00133067	0.0100956
GCNT2	599.759	-1.30637	0.229735	-5.68644	1.29712e-08	3.77025e-07
ADTRP	69.2748	-2.26638	0.470576	-4.81619	1.46323e-06	2.74059e-05
EDN1	1692.32	-4.95799	0.223139	-22.2193	2.2355e-109	1.47174e-105
RP11-125M16.1	6.1028	-6.60892	1.90441	-3.47033	0.000519825	0.00458442
RNF182	991.11	-1.35703	0.228239	-5.94567	2.75336e-09	8.95147e-08
RP1-151F17.1	112.752	-1.21134	0.372172	-3.25478	0.00113481	0.00881793
RBM24	201.767	-2.15055	0.332226	-6.47314	9.59869e-11	4.09679e-09
RNF144B	154.081	-1.55384	0.375172	-4.14166	3.44794e-05	0.000442917
ID4	180.586	1.56839	0.500919	3.13103	0.00174197	0.0126239
SOX4	6803.76	1.36823	0.220163	6.21464	5.14435e-10	1.93254e-08
CASC15	85.1785	1.59516	0.467522	3.41194	0.000645033	0.00553299
KIAA0319	78.9979	1.6459	0.508462	3.23702	0.00120783	0.00929218
HIST1H1T	121.581	1.48404	0.411827	3.60355	0.0003139	0.0029799
HIST1H2BE	2063.25	1.45037	0.222695	6.5128	7.37627e-11	3.20011e-09
HIST1H2BF	9208.33	1.1332	0.219241	5.16874	2.35676e-07	5.29095e-06
BTN3A3	1490.09	1.2989	0.211974	6.12763	8.91991e-10	3.21336e-08
ZKSCAN8	3929.04	1.03425	0.189646	5.45359	4.93619e-08	1.27912e-06
TRIM27	183.731	-4.95071	1.47007	-3.36767	0.000758065	0.00634145
HLA-F-AS1	81.9818	1.61819	0.450011	3.59589	0.000323279	0.00305681
DDX39B	78.1391	-1.54443	0.573112	-2.69482	0.00704268	0.0388809
PRRC2A	349.576	1.09899	0.330271	3.32753	0.000876198	0.00716923
CFB	13.3728	4.14188	1.38756	2.98502	0.00283564	0.0188618
C4A	201.044	3.82294	0.473489	8.07398	6.80454e-16	6.03336e-14
C4B	208.499	5.54635	0.580694	9.55123	1.28162e-21	2.13609e-19
ATF6B	43.2147	5.86579	2.23518	2.62431	0.00868259	0.0459611
COL11A2	29.5453	1.93533	0.719896	2.68834	0.00718076	0.0395024
TAPBP	79.2617	1.61525	0.461775	3.49791	0.000468921	0.00419306
DAXX	183.509	-1.12257	0.37375	-3.00354	0.00266855	0.017895
IP6K3	294.472	3.42908	0.401562	8.53936	1.34972e-17	1.43901e-15
RPL35P2	492.299	-1.2839	0.335735	-3.82414	0.000131231	0.00141923
RPS10	788.931	-1.54155	0.21794	-7.07326	1.51334e-12	8.51543e-11
PPARD	1838.26	1.49088	0.283455	5.25967	1.44313e-07	3.3871e-06
BRPF3	3418.04	1.21858	0.217123	5.6124	1.99535e-08	5.59591e-07
ETV7	121.161	1.77357	0.399585	4.43852	9.05782e-06	0.000136771
KCNK5	186.065	-1.15988	0.302924	-3.82895	0.000128693	0.00139695
FOXP4	848.145	1.25162	0.281094	4.45267	8.48109e-06	0.000128801
MDFI	298.326	1.42679	0.381325	3.74167	0.000182803	0.0018893
FRS3	311.087	1.07117	0.268189	3.99407	6.49487e-05	0.000769392
PRICKLE4	452.335	1.65235	0.262949	6.28391	3.30156e-10	1.27483e-08
USP49	1440.19	1.06224	0.205645	5.16539	2.3994e-07	5.36838e-06
GLTSCR1L	826.458	1.45679	0.22823	6.383	1.73651e-10	7.05697e-09
C6orf226	127.355	1.00333	0.378122	2.65347	0.007967	0.0428344
ZNF318	4578.03	1.1134	0.180093	6.18237	6.31455e-10	2.33222e-08
SCARNA15	182.2	-1.21931	0.427427	-2.85268	0.00433521	0.0265255
VEGFA	8125.07	-1.3399	0.218453	-6.1336	8.59104e-10	3.10764e-08
TMEM151B	133.328	1.70017	0.418578	4.06178	4.86992e-05	0.000599834
ENPP4	190.876	-1.10286	0.32309	-3.41349	0.000641372	0.00550518
TNFRSF21	4931.62	1.12805	0.264757	4.26072	2.03773e-05	0.000278616
PTCHD4	79.4758	3.05753	0.751328	4.0695	4.71143e-05	0.000582766
PAQR8	653.53	1.60652	0.225916	7.11111	1.1511e-12	6.63306e-11
RP11-79N23.1	18.0968	3.54683	1.0699	3.31511	0.00091606	0.00744553
BMP5	269.816	-1.55238	0.408719	-3.79816	0.000145774	0.00155418
EYS	125.127	1.05005	0.404904	2.59332	0.0095055	0.0494113
LMBRD1	1628.68	1.33932	0.196369	6.82044	9.07647e-12	4.5441e-10
RP11-134K13.2	375.442	-1.56759	0.27641	-5.67123	1.41774e-08	4.10724e-07
OGFRL1	1834.19	-1.50197	0.24379	-6.16094	7.23129e-10	2.64485e-08
LINC00472	843.775	-1.12256	0.273965	-4.09745	4.17726e-05	0.000525329
MIR30A	19.9198	-2.33483	0.865023	-2.69916	0.00695157	0.0385426
KCNQ5	499.17	-1.67645	0.288971	-5.80144	6.57492e-09	2.018e-07
KCNQ5-IT1	67.9349	-2.75302	0.553986	-4.96948	6.71312e-07	1.35155e-05
KCNQ5-AS1	8.36511	-3.4332	1.28658	-2.66846	0.00762002	0.0412722
DDX43	7.55957	5.81088	1.99802	2.90832	0.00363378	0.023075
FILIP1	55.2812	-1.48159	0.538182	-2.75295	0.00590618	0.0338853
MEI4	3.67024	-5.87511	2.26391	-2.59512	0.0094558	0.0491918
RP3-390M24.1	13.1146	-4.7921	1.29861	-3.69019	0.000224086	0.00224035
MRAP2	149.598	2.75494	0.472595	5.82939	5.56319e-09	1.73992e-07
NT5E	1258.7	-1.32498	0.210675	-6.28921	3.19078e-10	1.23567e-08
PNRC1	3385.72	1.03441	0.182993	5.65274	1.57912e-08	4.5398e-07
BACH2	283.193	1.14525	0.314815	3.63786	0.000274911	0.00267239
SIM1	1234.6	1.30605	0.251849	5.18586	2.15019e-07	4.8729e-06
GRIK2	345.709	5.22116	0.988685	5.28091	1.28544e-07	3.0662e-06
RP11-93K7.1	24.2706	3.36716	0.977187	3.44577	0.000569439	0.00496051
PRDM1	166.27	1.93342	0.482449	4.00751	6.13634e-05	0.000733187
AIM1	7941.13	1.8743	0.200969	9.32633	1.09595e-20	1.63982e-18
SOBP	311.351	2.94019	0.30408	9.66914	4.07801e-22	7.30547e-20
SEC63	3958.19	1.04886	0.213023	4.92368	8.49298e-07	1.67406e-05
CNN2P9	13.735	3.13031	1.20317	2.60172	0.00927582	0.0483894
C6orf3	101.775	1.69843	0.406605	4.17709	2.95264e-05	0.000387225
LAMA4	224.423	1.33673	0.47124	2.83663	0.00455924	0.0276134
TSPYL4	2175.05	1.26218	0.214687	5.87915	4.1239e-09	1.31e-07
ROS1	131.961	-1.83884	0.3658	-5.02691	4.98455e-07	1.04177e-05
PKIB	961.34	1.26764	0.345133	3.67292	0.000239796	0.00237398
SOGA3	523.713	-1.44353	0.238748	-6.04628	1.48231e-09	5.09598e-08
RP1-86D1.3	66.7019	-1.26623	0.484707	-2.61237	0.00899172	0.0471783
ENPP3	55.2246	2.94559	0.581419	5.06621	4.05821e-07	8.64636e-06
SNORD101	159.001	-1.99795	0.349148	-5.72236	1.05055e-08	3.12249e-07
SNORD100	93.4049	-1.58572	0.470251	-3.37206	0.000746071	0.00625503
TCF21	67.394	3.87554	0.803144	4.82546	1.39679e-06	2.62924e-05
SLC2A12	734.823	1.12995	0.236325	4.78132	1.74144e-06	3.20245e-05
MYB	349.36	1.37061	0.313799	4.36779	1.25512e-05	0.000182912
PDE7B	226.452	2.12156	0.355967	5.95999	2.52252e-09	8.32432e-08
IL20RA	40.2983	1.96914	0.710592	2.77113	0.00558628	0.0323976
RP11-356I2.4	76.9681	1.96835	0.514132	3.82849	0.00012893	0.00139895
TNFAIP3	1644.28	1.39123	0.243901	5.70408	1.16972e-08	3.42261e-07
KIAA1244	341.345	-2.37339	0.258529	-9.18037	4.29599e-20	5.98575e-18
STX11	71.3534	-1.52186	0.472583	-3.22031	0.00128053	0.00975457
RAB32	3954.52	-1.50756	0.246022	-6.12773	8.91415e-10	3.21336e-08
RAET1L	6.73898	-5.7543	1.81627	-3.1682	0.00153384	0.0113461
PPP1R14C	176.6	-1.24386	0.38573	-3.22469	0.0012611	0.0096288
PLEKHG1	183.515	1.35452	0.367484	3.68593	0.000227873	0.00227389
MYCT1	23.3537	-2.74618	0.791924	-3.46773	0.000524877	0.00462278
EZR	10858.4	-1.3653	0.194206	-7.03017	2.06275e-12	1.14473e-10
HNRNPH1P1	22.8885	3.29439	1.04749	3.14505	0.00166061	0.0121272
TCP1	45268.8	-1.00464	0.224195	-4.48109	7.42622e-06	0.00011524
SLC22A3	189.339	1.21644	0.389898	3.11988	0.00180922	0.0130069
RP3-428L16.2	1165.34	1.37727	0.29251	4.70846	2.49593e-06	4.38185e-05
PARK2	24.8549	2.19495	0.848003	2.58838	0.00964283	0.0499085
SDIM1	19.9952	4.72999	1.38272	3.42077	0.000624431	0.00537729
LINC00473	147.29	4.80899	0.637998	7.53762	4.78612e-14	3.37903e-12
LINC00242	37.6415	1.72104	0.664438	2.59021	0.00959162	0.0497296
LINC00574	7.15507	5.73031	1.93043	2.96841	0.00299343	0.0197296
DLL1	183.828	1.29703	0.343303	3.77809	0.000158034	0.00166533
FAM20C	18971.1	1.31877	0.23007	5.73201	9.92459e-09	2.9632e-07
AC145676.2	391.944	1.16547	0.348491	3.34434	0.000824796	0.00680883
AC147651.4	42.051	1.6004	0.598851	2.67245	0.00752999	0.0408939
MAFK	1021.16	-1.34059	0.198917	-6.73942	1.59018e-11	7.62766e-10
TMEM184A	637.845	-2.13464	0.227668	-9.3761	6.84572e-21	1.04811e-18
PSMG3-AS1	259.412	1.66605	0.349964	4.76064	1.92983e-06	3.50726e-05
ELFN1	415.69	2.47817	0.285733	8.67304	4.20745e-18	4.73499e-16
TTYH3	4055.98	1.73975	0.279855	6.21661	5.08001e-10	1.9111e-08
RADIL	199.491	1.13759	0.319002	3.56609	0.000362352	0.00336941
SLC29A4	1912.63	1.64962	0.209215	7.88482	3.1499e-15	2.60847e-13
RP11-1275H24.2	36.1658	1.71443	0.640507	2.67667	0.00743574	0.0405409
AC092171.4	1489.32	1.19007	0.192881	6.16996	6.83054e-10	2.50872e-08
ETV1	123.935	3.08428	0.540455	5.70682	1.15108e-08	3.37932e-07
AHR	17642.5	1.28318	0.243794	5.2634	1.41418e-07	3.32806e-06
HDAC9	130.467	-2.04096	0.36311	-5.62078	1.90093e-08	5.35274e-07
CTA-293F17.1	32.8223	3.21635	0.773078	4.16044	3.17635e-05	0.000412456
ITGB8	3886.45	1.41893	0.266523	5.32386	1.01587e-07	2.47016e-06
DNAH11	1434.44	-1.99912	0.224212	-8.9162	4.82546e-19	6.16862e-17
AC073072.5	49.7013	-2.92222	0.634765	-4.60362	4.15205e-06	6.91151e-05
IL6	976.253	-3.72585	0.870212	-4.28155	1.85598e-05	0.000256699
AC005682.5	192.403	-1.50758	0.34381	-4.3849	1.16037e-05	0.000170911
GPNMB	337.702	3.02431	0.930007	3.25192	0.00114629	0.00888786
C7orf31	109.2	1.23294	0.410418	3.00411	0.00266362	0.0178756
NFE2L3	4067.41	-1.29534	0.190801	-6.78894	1.12963e-11	5.57074e-10
HOXA7	114.695	1.5544	0.385754	4.02952	5.58898e-05	0.000676294
HOXA11-AS	22.1039	2.41834	0.896458	2.69765	0.00698298	0.0386567
CREB5	167.142	-1.62339	0.393515	-4.12536	3.70149e-05	0.000472034
AC005105.2	5.81816	-6.54054	2.01335	-3.24858	0.00115982	0.00896469
CCDC129	11.1276	-4.54283	1.39535	-3.25568	0.00113121	0.0088011
PDE1C	2037.35	-3.90262	0.207092	-18.8448	3.24032e-79	1.06663e-75
SNX2P2	14.5828	-4.93931	1.25616	-3.93206	8.4222e-05	0.000968516
BMPER	262.349	-1.88377	0.30189	-6.23992	4.37787e-10	1.66341e-08
AOAH	13.2991	-3.19936	1.03688	-3.08555	0.00203174	0.0142791
INHBA	14386.1	-3.15818	0.226331	-13.9538	2.9808e-44	2.30872e-41
INHBA-AS1	137.125	-2.95917	0.412794	-7.16862	7.57564e-13	4.54435e-11
GLI3	1056.62	2.1986	0.233807	9.4035	5.27764e-21	8.22375e-19
RP11-111K18.2	8.48587	5.97679	1.86133	3.21103	0.0013226	0.0100402
HECW1	865.831	1.01477	0.231441	4.38457	1.16217e-05	0.000171071
STK17A	4364.34	-1.11753	0.183361	-6.09469	1.09646e-09	3.88095e-08
MRPS24	236.195	-1.8079	0.282242	-6.40549	1.49891e-10	6.16755e-09
GCK	212.449	1.54286	0.343485	4.49179	7.06264e-06	0.000110444
CAMK2B	63.2102	1.48114	0.564084	2.62574	0.00864596	0.0458114
SNHG15	4992.66	-1.38814	0.180146	-7.70566	1.30174e-14	9.85055e-13
NACAD	843.722	1.46678	0.230677	6.35859	2.03613e-10	8.16124e-09
IGFBP3	8785.57	4.19112	0.612243	6.84551	7.62057e-12	3.85627e-10
TNS3	18005.6	1.57005	0.181527	8.64913	5.1894e-18	5.76615e-16
C7orf57	106.716	-1.23786	0.434522	-2.84879	0.00438857	0.0268141
UPP1	2601.03	-1.35456	0.212724	-6.36772	1.91864e-10	7.73743e-09
CCT6P1	10.3591	6.26448	1.98657	3.15342	0.00161372	0.0118471
ASL	926.955	-1.08372	0.222688	-4.86653	1.13573e-06	2.17673e-05
GTF2IRD1P1	5.81176	5.42998	2.04289	2.65799	0.00786087	0.0423503
RP11-166O4.6	17.8468	3.17406	1.10554	2.87106	0.00409104	0.0253371
SBDSP1	635.209	-1.23239	0.231083	-5.33311	9.65471e-08	2.35632e-06
POM121B	43.98	2.59178	0.699598	3.70467	0.000211664	0.00214219
WBSCR22	355.794	-3.87462	0.280618	-13.8075	2.29728e-43	1.59202e-40
RFC2	94.0964	-1.70772	0.46975	-3.63538	0.000277574	0.0026933
STAG3L2	55.4359	-2.08617	0.613371	-3.40115	0.000671027	0.00571687
AC138783.12	7.81645	5.85812	2.12908	2.75149	0.00593256	0.034007
POM121C	98.5669	1.32124	0.398866	3.31249	0.000924689	0.00749946
CCDC146	160.405	1.8274	0.343794	5.31539	1.0643e-07	2.57603e-06
PTPN12	3887.83	1.10095	0.210056	5.24123	1.59513e-07	3.71407e-06
CD36	34.1015	4.49812	1.04469	4.30568	1.66474e-05	0.000234059
AC010091.1	31.4587	3.15511	0.91465	3.44953	0.000561569	0.00490167
HGF	127.369	6.43328	0.850095	7.56771	3.79859e-14	2.7406e-12
CACNA2D1	12.1843	3.99118	1.46278	2.7285	0.00636233	0.0359772
SEMA3D	3595.13	-1.53122	0.297379	-5.14907	2.61776e-07	5.79295e-06
CTB-167B5.2	17.1511	6.99112	1.74304	4.01087	6.04956e-05	0.000724133
STEAP4	212.315	5.853	1.74037	3.36309	0.000770766	0.00643135
FZD1	869.373	2.05476	0.240776	8.53392	1.41466e-17	1.50217e-15
CYP51A1	924.05	1.0733	0.257127	4.17421	2.99022e-05	0.00039118
CDK6	3887.67	-1.49252	0.176608	-8.45102	2.88768e-17	2.99387e-15
AC003092.1	37.3606	-2.46481	0.62878	-3.91999	8.85511e-05	0.00101167
PEG10	4912.82	2.20593	0.231778	9.5174	1.77561e-21	2.90429e-19
PDK4	49.0708	1.51457	0.551824	2.74465	0.00605747	0.0345591
ASNS	6838.97	-1.03409	0.2916	-3.54625	0.000390751	0.00360296
NPTX2	220.943	1.33007	0.365111	3.64291	0.000269577	0.00262733
MYH16	61.0258	-3.38098	0.567908	-5.9534	2.62623e-09	8.59121e-08
GAL3ST4	78.8141	2.04216	0.524144	3.89617	9.77238e-05	0.00109836
GPC2	364.491	1.03222	0.303772	3.39803	0.000678741	0.00576394
STAG3	152.177	1.03436	0.379776	2.72361	0.00645736	0.0364051
PILRB	708.376	-1.03371	0.270483	-3.82173	0.000132521	0.00142966
PCOLCE	229.767	2.56837	0.321153	7.99734	1.27138e-15	1.10133e-13
TFR2	86.7144	1.59816	0.464912	3.43756	0.000586984	0.00509648
SERPINE1	26832.1	-4.26215	0.212485	-20.0586	1.69873e-89	7.45573e-86
RP11-132A1.4	434.816	-1.45261	0.284107	-5.11291	3.17227e-07	6.88126e-06
SH2B2	137.59	1.19643	0.416249	2.87432	0.00404901	0.0251419
RASA4DP	6.4307	5.57698	1.9974	2.79212	0.00523643	0.0307529
RELN	210.365	-2.28517	0.341409	-6.69334	2.18126e-11	1.0305e-09
PRKAR2B	2056.42	1.00129	0.201389	4.97192	6.62941e-07	1.33572e-05
IMMP2L	326.218	-1.17724	0.289763	-4.06278	4.84914e-05	0.000597554
IFRD1	6991.22	-1.01362	0.20764	-4.88161	1.05221e-06	2.03293e-05
AC018464.3	5.6239	-6.49087	1.95587	-3.31866	0.000904497	0.00736292
CAV2	1209.37	-2.06668	0.305475	-6.76548	1.3287e-11	6.44381e-10
AC006159.5	11.4289	-3.69327	1.15491	-3.19788	0.00138444	0.0104165
MET	13709	-2.9623	0.224936	-13.1696	1.31362e-39	7.86202e-37
ST7-OT4	167.02	-1.3355	0.45657	-2.92507	0.0034438	0.022077
CADPS2	108.679	2.09559	0.487956	4.29463	1.74986e-05	0.000243943
PRRT4	170.021	1.59678	0.352166	4.53416	5.78341e-06	9.28095e-05
FLNC	42217.4	-1.57448	0.212737	-7.40104	1.35122e-13	9.03126e-12
RP11-309L24.2	35.5733	-3.92215	0.790221	-4.96336	6.92825e-07	1.39061e-05
CPA4	30906	-2.48103	0.218457	-11.357	6.84188e-30	2.30992e-27
COPG2	1857.91	1.07889	0.216727	4.9781	6.42111e-07	1.30272e-05
MKLN1-AS	155.161	1.47366	0.335225	4.39604	1.10246e-05	0.000163285
TMEM140	756.267	1.06031	0.254498	4.16628	3.09604e-05	0.000403819
CREB3L2	2909.4	1.42599	0.205333	6.94474	3.79162e-12	2.01307e-10
ATP6V0A4	20.8424	-2.2685	0.816323	-2.77892	0.00545399	0.0317755
HIPK2	6312.56	1.56293	0.212619	7.35086	1.96937e-13	1.28689e-11
RP4-813F11.4	84.2854	1.16699	0.427408	2.7304	0.00632574	0.0358087
CASP2	3253.92	1.72803	0.21001	8.22834	1.8982e-16	1.7789e-14
FAM131B	309.054	1.18919	0.336629	3.53264	0.00041143	0.00376332
SSPO	106.488	2.93438	0.465524	6.3034	2.91186e-10	1.1377e-08
RARRES2	7.8765	5.86848	1.95538	3.00119	0.00268927	0.0180019
GIMAP2	171.655	1.0338	0.34939	2.95888	0.00308759	0.0202025
WDR86	218.152	1.07521	0.30511	3.52402	0.000425058	0.00386339
PRKAG2	948.44	-1.26557	0.240232	-5.26811	1.37839e-07	3.25547e-06
AC099552.4	5.38683	-6.42862	1.98971	-3.23093	0.00123387	0.00946207
INSIG1	13790.6	2.13719	0.193805	11.0276	2.81423e-28	8.05544e-26
IL3RA	101.092	1.22078	0.441165	2.76717	0.00565454	0.0327052
MXRA5	1067.99	9.50829	0.760572	12.5015	7.32561e-36	3.32608e-33
STS	911.615	1.05418	0.226602	4.65211	3.2856e-06	5.62935e-05
KAL1	1139.67	2.3528	0.270756	8.68976	3.6319e-18	4.14037e-16
RP11-142G7.2	18.8638	-2.29317	0.867402	-2.64372	0.00820005	0.0438101
PIR	934.319	1.48614	0.270803	5.48789	4.06772e-08	1.07226e-06
REPS2	915.645	1.37311	0.274603	5.00033	5.72329e-07	1.1734e-05
GPR64	144.533	1.60775	0.513763	3.12936	0.00175188	0.0126742
MAP3K15	145.458	-3.18787	0.365038	-8.73298	2.48045e-18	2.90311e-16
snoU2-30	155.718	-1.93168	0.349005	-5.53482	3.11544e-08	8.35458e-07
SMS	16610.3	-1.38711	0.233463	-5.94146	2.82488e-09	9.16139e-08
PHEX	179.384	1.87704	0.364676	5.14714	2.64488e-07	5.83825e-06
GS1-358P8.4	1443.71	1.35157	0.211735	6.38331	1.73297e-10	7.05697e-09
PCYT1B	559.278	1.49759	0.284546	5.26309	1.4165e-07	3.33056e-06
IL1RAPL1	22.2518	-2.53391	0.8767	-2.89028	0.00384893	0.0241213
MAGEB3	7.1438	5.72822	2.03976	2.80828	0.00498071	0.0295943
RP11-245M24.1	33.3041	-4.95085	0.853175	-5.80285	6.51969e-09	2.00338e-07
KRT8P14	5.10695	-6.35223	2.03562	-3.12053	0.00180526	0.0129855
SLC9A7	2809.45	-1.12703	0.184656	-6.1034	1.03838e-09	3.69521e-08
RP2	46.1874	-4.39009	0.90541	-4.84873	1.24254e-06	2.35718e-05
TIMP1	2847.78	1.58739	0.277589	5.71848	1.07484e-08	3.18389e-07
HDAC6	83.8792	1.74783	0.489212	3.57274	0.00035326	0.00330471
KCND1	17.0311	4.50153	1.36275	3.30326	0.000955662	0.00768205
CLCN5	135.641	1.23261	0.397472	3.10113	0.00192782	0.0136899
MAGED4B	179.3	-7.04344	2.66814	-2.63983	0.00829465	0.0442527
MAGEH1	1418.02	1.01244	0.208417	4.85776	1.18721e-06	2.26222e-05
UBQLN2	1636.82	1.96879	0.202991	9.69892	3.04715e-22	5.61145e-20
EDA	898.944	1.03252	0.205548	5.02328	5.07968e-07	1.05913e-05
RAB41	37.0579	2.1324	0.650535	3.27792	0.00104576	0.00827746
FOXO4	886.548	1.63831	0.219766	7.45477	9.00256e-14	6.17378e-12
MED12	5798.05	1.26028	0.187509	6.72118	1.80264e-11	8.61539e-10
NLGN3	23.0478	2.65497	0.903182	2.93958	0.0032866	0.0212548
ZMYM3	6113.91	1.2211	0.185417	6.58573	4.52661e-11	2.02728e-09
NHSL2	57.4192	1.83764	0.518671	3.54298	0.000395635	0.00364186
RGAG4	324.826	1.00893	0.31229	3.23074	0.00123468	0.00946553
XIST	8152.22	1.2517	0.317507	3.94228	8.07113e-05	0.000933034
RP13-36G14.4	202.742	1.09342	0.331752	3.29589	0.000981101	0.00784238
SLC16A2	690.471	1.03314	0.236788	4.36316	1.28199e-05	0.000186211
TTC3P1	180.828	1.62008	0.319667	5.06803	4.01961e-07	8.57799e-06
PBDC1	14.3904	-5.95394	1.64601	-3.61719	0.00029782	0.00285296
ATP7A	81.3485	1.49428	0.556296	2.68612	0.00722878	0.0396671
TAF9B	56.7412	-4.03641	0.852089	-4.73708	2.16822e-06	3.86319e-05
ZCCHC5	32.7449	-3.62307	0.880208	-4.11616	3.85244e-05	0.000489152
BRWD3	3860.73	1.00455	0.185698	5.40961	6.31623e-08	1.59474e-06
SH3BGRL	95.7311	1.2871	0.449516	2.8633	0.00419256	0.0258322
SATL1	105.333	1.15884	0.402534	2.87886	0.00399113	0.0248392
RPSAP15	3355.36	-1.00475	0.235559	-4.26537	1.99574e-05	0.000273728
GLA	100.073	-4.70765	1.33511	-3.52603	0.000421844	0.00384123
RP1-232L22__B.1	49.567	-2.95835	0.578229	-5.11622	3.11715e-07	6.77846e-06
BEX1	7873.53	-2.06574	0.23524	-8.78142	1.61427e-18	1.93228e-16
NRK	462.993	1.24117	0.305236	4.06625	4.77757e-05	0.000589838
TBC1D8B	339.418	1.18266	0.312448	3.78513	0.000153629	0.00162476
FRMPD3	41.2584	2.57064	0.696264	3.69204	0.000222458	0.00222746
TSC22D3	1954.24	1.0621	0.218274	4.86592	1.13926e-06	2.18192e-05
CHRDL1	5.33926	-6.41656	2.0374	-3.14938	0.00163617	0.0119933
PAK3	84.5799	-2.46456	0.528912	-4.65968	3.16705e-06	5.45818e-05
DOCK11	7649.1	1.61285	0.221991	7.26535	3.72065e-13	2.33285e-11
ZCCHC12	119.331	1.3553	0.430868	3.14552	0.00165791	0.0121142
SEPT6	4078.46	1.08198	0.19973	5.41722	6.05313e-08	1.53864e-06
BCORL1	1114.21	1.75814	0.238612	7.36818	1.72977e-13	1.14165e-11
MST4	19.6783	-2.68106	0.892462	-3.00412	0.00266348	0.0178756
MIR503HG	576.966	-1.93206	0.28269	-6.83455	8.2265e-12	4.15013e-10
FAM127C	75.4396	1.61492	0.51849	3.11465	0.0018416	0.0131928
FAM127B	294.585	1.46438	0.296286	4.94245	7.71449e-07	1.53904e-05
ARHGEF6	459.41	2.20248	0.289629	7.6045	2.86009e-14	2.09216e-12
FGF13	43.9961	-2.79716	0.577259	-4.84559	1.26239e-06	2.38991e-05
CDR1	30.6773	7.83011	1.63292	4.79515	1.62554e-06	3.01034e-05
FMR1	119.827	-1.77895	0.591369	-3.0082	0.00262803	0.0176818
CXorf40B	29.9094	-2.99489	0.775466	-3.86205	0.00011244	0.00124569
CD99L2	154.062	-2.46209	0.35665	-6.90339	5.07768e-12	2.62702e-10
BGN	22.8171	7.40408	1.65647	4.46979	7.82966e-06	0.000120502
NAA10	52.4513	-4.09807	0.842947	-4.8616	1.16443e-06	2.22365e-05
HCFC1	76.8568	2.95275	0.734405	4.0206	5.80492e-05	0.00069834
PLXNA3	399.345	1.07617	0.338964	3.17487	0.00149903	0.0111449
G6PD	446.993	1.00788	0.349623	2.88277	0.00394191	0.024605
FUNDC2	322.112	-3.59511	1.32727	-2.70865	0.0067557	0.0377156
BRCC3	126.103	-1.85623	0.556736	-3.33414	0.000855649	0.00702253
SPRY3	66.9126	1.61068	0.538231	2.99254	0.0027667	0.0184284
RP11-91J19.4	170.425	1.06173	0.336601	3.15426	0.00160904	0.0118175
MYOM2	32.584	-2.88776	0.951163	-3.03604	0.0023971	0.0163791
CTD-2541M15.4	63.2633	1.47933	0.487861	3.03227	0.00242719	0.0165418
SGK223	1830.22	1.16883	0.264527	4.41855	9.93637e-06	0.000148757
RP1L1	82.0416	-1.1243	0.41528	-2.70732	0.00678287	0.0378112
RP11-351I21.7	5.59269	5.37542	2.05894	2.61077	0.00903383	0.0473615
DLC1	10238.6	-1.75369	0.196412	-8.92864	4.31266e-19	5.53998e-17
ZDHHC2	2793.83	-1.08589	0.191414	-5.67301	1.40307e-08	4.06921e-07
PDGFRL	1165.23	1.42887	0.237132	6.02565	1.68436e-09	5.73815e-08
FGL1	34.2507	5.52116	1.34424	4.10726	4.00376e-05	0.000505927
CSGALNACT1	3237.65	2.66332	0.240279	11.0843	1.49495e-28	4.37422e-26
LPL	2708.29	1.75776	0.622424	2.82405	0.00474207	0.028433
HR	7757.09	2.05736	0.264406	7.78106	7.19183e-15	5.65342e-13
LGI3	111.84	2.25889	0.416588	5.42237	5.88151e-08	1.50227e-06
EGR3	47.0935	3.09853	0.739172	4.1919	2.76634e-05	0.000365093
TNFRSF10A	1159.01	-1.02548	0.212674	-4.82182	1.42258e-06	2.67587e-05
RP11-177H13.2	432.439	-1.98579	0.343797	-5.77605	7.6475e-09	2.32283e-07
NEFL	15.2897	6.82527	1.77833	3.83802	0.000124029	0.00135526
CLU	3690.97	-1.41389	0.245128	-5.76798	8.02266e-09	2.42003e-07
CTD-2647L4.4	63.4837	2.30158	0.529238	4.34884	1.36857e-05	0.000196832
NRG1	1259.89	-3.75062	0.242347	-15.4763	5.01706e-54	5.50497e-51
RP11-1002K11.1	331.769	-2.87253	0.275996	-10.4078	2.28343e-25	5.56777e-23
KCNU1	9.39747	-6.24406	1.70095	-3.67092	0.000241677	0.00238811
RP11-150O12.6	227.787	-2.67606	0.437149	-6.12162	9.26302e-10	3.32333e-08
ZNF703	625.13	1.0428	0.319745	3.26134	0.00110887	0.00868041
GPR124	4935.75	2.12499	0.17928	11.8529	2.07896e-32	7.93438e-30
KB-1836B5.1	194.448	-1.03673	0.347906	-2.97993	0.00288317	0.0191103
ADAM9	31981.6	-1.36054	0.174994	-7.77479	7.55748e-15	5.92317e-13
IDO1	61.5562	3.19924	0.652904	4.90002	9.58274e-07	1.86789e-05
CTA-392C11.1	200.482	-2.44761	0.318052	-7.69562	1.40815e-14	1.06253e-12
ZMAT4	497.257	1.91439	0.302105	6.33685	2.34516e-10	9.32892e-09
ANK1	1166.91	1.13616	0.263016	4.31974	1.56213e-05	0.000221884
RP11-598P20.3	153.823	1.22309	0.338791	3.61016	0.000306003	0.00292178
HGSNAT	1991.94	1.36948	0.192759	7.10466	1.2062e-12	6.92028e-11
RP11-697N18.4	49.8833	-1.65934	0.594614	-2.79062	0.00526079	0.0308823
CEBPD	1225.59	3.06516	0.29401	10.4254	1.89913e-25	4.67399e-23
SNAI2	383.1	-1.02623	0.298465	-3.43836	0.000585242	0.00508304
SOX17	100.343	-2.81324	0.421409	-6.6758	2.45886e-11	1.15628e-09
LYN	966.672	-1.31549	0.228194	-5.76478	8.17666e-09	2.46366e-07
PLAG1	113.092	-1.13848	0.436658	-2.60726	0.00912699	0.0477644
FAM110B	492.835	1.42428	0.26261	5.42357	5.84197e-08	1.49362e-06
RP11-600K15.1	19.3635	-3.01264	0.941879	-3.19855	0.00138122	0.0104072
SULF1	16529.3	2.24097	0.226072	9.91266	3.66749e-23	7.26162e-21
NCOA2	2677.47	1.00177	0.195484	5.12455	2.98245e-07	6.51783e-06
RP11-383H13.1	1014.35	1.59172	0.211414	7.52892	5.11633e-14	3.6025e-12
MSC	3921.26	2.50338	0.227407	11.0084	3.48297e-28	9.86241e-26
RPS20P20	21.9065	2.97416	0.924609	3.21667	0.0012969	0.00986495
TRPA1	224.022	1.42398	0.402973	3.53369	0.000409798	0.0037523
RP11-142A23.1	15.211	3.28841	1.18899	2.76571	0.00567998	0.0328163
RP11-656G20.1	11.7089	6.44128	1.75904	3.66183	0.000250424	0.0024653
SBSPON	96.596	1.20543	0.451509	2.66979	0.00758993	0.0411431
LINC01111	29.0087	-7.88734	1.36393	-5.7828	7.34686e-09	2.24185e-07
PKIA	67.0842	-2.16756	0.543721	-3.98652	6.70482e-05	0.000791415
HEY1	2872.35	5.42995	0.316832	17.1383	7.69285e-66	1.19167e-62
TPD52	2122.35	-1.69015	0.216562	-7.80444	5.97655e-15	4.76928e-13
ZNF704	1332.17	1.63739	0.281681	5.81294	6.13848e-09	1.89954e-07
PAG1	1671.01	1.49296	0.265979	5.61306	1.98775e-08	5.58054e-07
HNRNPA1P4	123.888	-1.25087	0.449113	-2.7852	0.00534952	0.0313193
LRRCC1	334.45	2.14724	0.284064	7.55901	4.06163e-14	2.91441e-12
OTUD6B	2254.2	-1.05231	0.20567	-5.1165	3.11257e-07	6.77409e-06
PDP1	7670.57	-1.05739	0.185363	-5.70446	1.16713e-08	3.41881e-07
TP53INP1	1584.12	1.36016	0.215386	6.315	2.70164e-10	1.06028e-08
MIR3150A	16.5039	3.39779	1.24239	2.73489	0.00624019	0.0354479
GDF6	620.763	-1.2982	0.301283	-4.30892	1.64054e-05	0.00023115
SDC2	6516.66	1.08986	0.217466	5.01161	5.39753e-07	1.11394e-05
KB-1208A12.3	133.041	-1.01436	0.38633	-2.62564	0.00864873	0.0458168
POP1	3145.93	-1.34875	0.188928	-7.13899	9.40199e-13	5.53279e-11
NCALD	626.361	4.80116	0.380318	12.6241	1.55602e-36	7.45024e-34
BAALC	191.798	1.4281	0.392942	3.63438	0.000278647	0.00269973
RP11-152P17.2	337.801	1.13184	0.272275	4.15697	3.2249e-05	0.000417936
TRPS1	4448.11	1.28291	0.276146	4.64576	3.38823e-06	5.77513e-05
RP11-278I4.1	59.1153	-1.87438	0.682782	-2.74521	0.00604718	0.0345212
COLEC10	2320.1	-1.47192	0.248581	-5.92129	3.19418e-09	1.0258e-07
MAL2	191.845	1.47503	0.383863	3.84258	0.000121747	0.00133309
NOV	435.553	1.88422	0.264446	7.12514	1.03976e-12	6.04436e-11
ENPP2	380.732	1.3657	0.304181	4.48976	7.13029e-06	0.000111238
COL14A1	1377.01	5.95807	0.693839	8.5871	8.91916e-18	9.58682e-16
HAS2	1636.12	2.91769	0.613726	4.75406	1.99369e-06	3.61085e-05
HAS2-AS1	52.7841	2.56589	0.681097	3.76729	0.000165032	0.0017287
FBXO32	22883.4	1.27892	0.26627	4.80311	1.5622e-06	2.90119e-05
MTSS1	326.611	1.14528	0.264303	4.3332	1.46955e-05	0.000209752
SQLE	13266.8	1.46849	0.19244	7.63093	2.33067e-14	1.72404e-12
PVT1	1940.09	-1.30504	0.199473	-6.54243	6.05265e-11	2.67434e-09
RNU4-25P	35.4169	-1.82476	0.64495	-2.8293	0.00466494	0.0280897
TG	56.4083	2.81379	0.593033	4.74474	2.08775e-06	3.74475e-05
SLA	24.6802	2.60802	0.869463	2.99958	0.00270354	0.0180701
WISP1	129.65	4.33024	0.533993	8.10916	5.09711e-16	4.55007e-14
KHDRBS3	172.33	-1.34685	0.345493	-3.89834	9.68555e-05	0.00109058
DENND3	655.425	-1.27338	0.239316	-5.32089	1.03258e-07	2.50387e-06
PTP4A3	109.112	1.65068	0.457808	3.60561	0.000311425	0.00296281
ARC	80.295	1.35481	0.487178	2.78094	0.00542014	0.0316483
LY6K	140.796	-1.9327	0.357747	-5.40244	6.57418e-08	1.65511e-06
LYNX1	1521.68	1.85703	0.245658	7.55939	4.04961e-14	2.91373e-12
NRBP2	34.9138	-3.70352	1.05574	-3.50798	0.000451525	0.00406511
EPPK1	91.8469	-1.81747	0.419137	-4.33621	1.44961e-05	0.000207242
GPAA1	613.562	-1.02887	0.293993	-3.49964	0.000465879	0.00416727
KM-PA-2	78.0374	-4.14074	1.3168	-3.14456	0.00166336	0.0121438
HSF1	342.768	4.17317	1.43619	2.90573	0.00366402	0.0232222
SLC52A2	87.6668	-3.68529	0.710312	-5.18828	2.12251e-07	4.81846e-06
AC084125.4	105.429	-1.36655	0.421981	-3.23841	0.00120197	0.00925519
ZNF517	810.545	1.05678	0.241221	4.38095	1.18163e-05	0.000173355
AC139103.1	8.25855	5.93825	1.91633	3.09876	0.0019433	0.0137715
KANK1	946.345	-1.49509	0.21417	-6.98083	2.93435e-12	1.58998e-10
RP11-125B21.2	15.4549	-3.3024	1.06667	-3.09599	0.0019616	0.0138848
VLDLR	1181.08	-1.25134	0.209134	-5.98345	2.18459e-09	7.29925e-08
KIAA0020	7620.72	-1.37949	0.193718	-7.12112	1.0705e-12	6.20936e-11
RP11-70J12.1	54.9595	-2.1737	0.573606	-3.78953	0.000150932	0.00159946
CD274	602.084	-1.90929	0.226183	-8.44137	3.13649e-17	3.22302e-15
PDCD1LG2	423.273	-1.83777	0.253963	-7.23636	4.60871e-13	2.8624e-11
GLDC	40.7194	-1.94173	0.607162	-3.19804	0.00138366	0.0104136
LURAP1L	1617.99	-1.58332	0.219148	-7.22488	5.01531e-13	3.07863e-11
FREM1	45.3938	2.17698	0.667019	3.26375	0.00109947	0.00862734
BNC2	5551.7	1.78176	0.187531	9.50112	2.0764e-21	3.33413e-19
SH3GL2	7.29458	5.75858	2.01521	2.85756	0.00426918	0.0262301
ADAMTSL1	122.335	-5.32577	0.471853	-11.2869	1.52269e-29	4.95043e-27
IFNE	104.213	1.40123	0.493577	2.83893	0.00452656	0.0274826
TUBB8P1	134.746	-1.14056	0.393899	-2.89557	0.00378476	0.0238212
DMRTA1	629.934	-1.19641	0.295204	-4.0528	5.06074e-05	0.000619858
RP11-370B11.1	725.484	-1.29088	0.369195	-3.49648	0.000471434	0.00421268
TEK	178.289	3.56391	0.475816	7.49011	6.88165e-14	4.75647e-12
B4GALT1	5928.8	2.24906	0.234757	9.58038	9.66889e-22	1.65338e-19
AQP3	149.551	2.15162	0.405936	5.30039	1.15557e-07	2.77962e-06
RP11-384P7.7	279.372	1.41729	0.309421	4.58046	4.63957e-06	7.63139e-05
PRSS3	144.103	-2.76663	0.429652	-6.43922	1.20092e-10	5.00396e-09
KIAA1161	1058.96	1.31845	0.208148	6.33419	2.3859e-10	9.47667e-09
DNAI1	73.3397	1.27523	0.472353	2.69974	0.00693938	0.0384962
CNTFR	171.177	4.66408	0.505	9.2358	2.56358e-20	3.66898e-18
CA9	259.656	-2.24907	0.353522	-6.36191	1.99264e-10	7.9991e-09
TMEM8B	566.871	1.79949	0.283296	6.35196	2.12584e-10	8.48209e-09
OR13E1P	22.0948	3.51486	0.978801	3.59098	0.000329433	0.00311277
POLR1E	5654.33	-1.06894	0.213153	-5.01489	5.30628e-07	1.09683e-05
ALDH1B1	6536.76	-1.0466	0.209482	-4.99611	5.84975e-07	1.19509e-05
AL353791.1	35.3492	1.89224	0.69855	2.70881	0.0067525	0.0377058
RP11-146D12.2	7.02418	5.70315	1.97602	2.88618	0.00389948	0.0243743
CBWD7	26.7554	-2.38785	0.710431	-3.36112	0.000776257	0.00647102
CNTNAP3B	1317.75	1.18784	0.258826	4.58934	4.44659e-06	7.34607e-05
RP11-203I2.1	58.2686	1.60412	0.587202	2.7318	0.00629893	0.0356876
RNA5SP283	7.50579	5.79925	1.97353	2.93851	0.00329789	0.0213121
PGM5P2	745.608	-3.10941	0.2772	-11.2172	3.35608e-29	1.02766e-26
RP11-87H9.3	26.7334	-2.86417	0.755429	-3.79145	0.000149772	0.00159036
RP11-58A12.3	15.9158	-3.66147	1.10715	-3.30711	0.000942641	0.00760991
RP11-460N11.3	5.86097	-6.55055	1.92844	-3.39681	0.000681758	0.00578263
RP11-460N11.2	6.55792	-6.7131	1.90139	-3.53063	0.000414565	0.00378805
AL591479.1	242.507	-1.20761	0.283249	-4.26342	2.01319e-05	0.000275691
CBWD3	120.364	-1.78821	0.462723	-3.86455	0.000111295	0.00123456
MAMDC2	82.9181	2.48991	0.564306	4.41234	1.02261e-05	0.000152747
KLF9	5476.62	1.63519	0.195766	8.35275	6.66893e-17	6.62716e-15
ANXA1	7425.13	-1.68228	0.291034	-5.78035	7.45456e-09	2.26946e-07
C9orf40	2027.59	-1.02409	0.234961	-4.35855	1.30928e-05	0.000189859
GCNT1	890.974	-1.65756	0.222729	-7.44207	9.91226e-14	6.74495e-12
GNA14	38.7106	2.21	0.698581	3.16356	0.00155852	0.0115029
RASEF	619.615	-1.06156	0.276789	-3.83526	0.000125434	0.00136673
RMI1	1434.09	1.55508	0.205248	7.57661	3.54704e-14	2.57322e-12
AGTPBP1	1447.78	-1.2798	0.30816	-4.15305	3.28067e-05	0.000424536
GAS1	1819.86	3.35775	0.628194	5.34509	9.03718e-08	2.21794e-06
RP11-276H19.1	21.5485	2.38258	0.914656	2.60489	0.00919035	0.0480482
RPS10P3	422.57	1.15169	0.26434	4.35687	1.31933e-05	0.000191002
S1PR3	1478.27	1.21169	0.26015	4.65765	3.19834e-06	5.5085e-05
SHC3	1135.47	-1.29726	0.267424	-4.85095	1.22869e-06	2.33283e-05
RP11-82L18.2	167	-1.91858	0.403624	-4.75337	2.0005e-06	3.61573e-05
MTND4P15	41.2092	-1.64013	0.585857	-2.79954	0.00511762	0.0302373
FGD3	83.7158	3.58383	0.576777	6.21355	5.18003e-10	1.94041e-08
RP11-2B6.2	97.7231	-1.13875	0.403372	-2.82307	0.00475665	0.028488
TMOD1	270.069	3.32754	0.350169	9.50266	2.04592e-21	3.30535e-19
NR4A3	52.0808	1.43955	0.544423	2.64418	0.00818899	0.0437685
CTNNAL1	15602.1	-1.6704	0.237643	-7.02905	2.07952e-12	1.15046e-10
EPB41L4B	440.552	-1.59743	0.264127	-6.04795	1.467e-09	5.04992e-08
SVEP1	9459.86	3.24475	0.654188	4.95997	7.0505e-07	1.41407e-05
KIAA1958	1773.19	1.17479	0.192897	6.09027	1.12723e-09	3.97382e-08
FAM225B	40.967	1.86244	0.625959	2.97533	0.00292671	0.0193551
WDR31	270.318	1.36156	0.277938	4.89879	9.64283e-07	1.87821e-05
ALAD	2339.95	1.12249	0.192115	5.84283	5.13228e-09	1.60897e-07
ZNF618	3631.05	1.86709	0.21623	8.63476	5.88524e-18	6.45758e-16
DFNB31	664.885	1.32781	0.237187	5.59815	2.16649e-08	6.0309e-07
TNFSF15	238.37	1.07904	0.339637	3.17704	0.00148784	0.0110837
TNC	266620	2.84468	0.207104	13.7355	6.22242e-43	4.20157e-40
MEGF9	1557.73	1.17015	0.214394	5.45794	4.81698e-08	1.25222e-06
C5	227.614	2.06533	0.315978	6.5363	6.306e-11	2.77696e-09
GSN	4341.9	2.25204	0.253599	8.88034	6.66539e-19	8.27954e-17
GSN-AS1	45.6496	1.86153	0.607905	3.06221	0.00219713	0.0152381
DAB2IP	2280.28	1.1577	0.204556	5.65958	1.51742e-08	4.37197e-07
RP11-244O19.1	93.4844	1.62686	0.416939	3.9019	9.54402e-05	0.00107822
LHX2	488.685	1.85261	0.318478	5.81707	5.98868e-09	1.86295e-07
OLFML2A	2306.33	2.71725	0.232145	11.705	1.20217e-31	4.39692e-29
ANGPTL2	1336.39	1.45796	0.219819	6.63256	3.29924e-11	1.511e-09
SNORA65	219.287	-1.95456	0.316712	-6.17141	6.76841e-10	2.49286e-08
STXBP1	1222.86	1.30161	0.224656	5.79377	6.88257e-09	2.10996e-07
FAM102A	1326.65	1.17583	0.230322	5.10516	3.3051e-07	7.15762e-06
C9orf16	1640.34	1.04838	0.234756	4.46582	7.97632e-06	0.000122406
DNM1	3322.87	1.89969	0.265798	7.14712	8.86149e-13	5.23225e-11
RP11-339B21.13	80.3873	-1.24874	0.423402	-2.94931	0.00318487	0.0207139
IER5L	3089.07	1.05958	0.253298	4.18312	2.8754e-05	0.000378226
PRRX2	273.503	2.24423	0.320725	6.99736	2.60825e-12	1.41913e-10
PTGES	65.0838	2.00372	0.541206	3.70232	0.000213634	0.00216046
ASS1	5276.56	1.6964	0.649547	2.61167	0.00901013	0.0472655
AIF1L	1703.25	1.20878	0.269118	4.49162	7.06834e-06	0.000110467
NUP214	4401.94	1.17262	0.208488	5.62438	1.86172e-08	5.25977e-07
FAM78A	602.226	1.51417	0.250443	6.04597	1.48516e-09	5.0991e-08
PPAPDC3	121.467	1.46228	0.395976	3.69284	0.000221764	0.0022222
SURF4	400.389	-2.82382	0.947376	-2.98068	0.00287614	0.0190829
BRD3	4824.41	1.21797	0.183138	6.65055	2.91993e-11	1.34195e-09
OLFM1	162.692	1.14047	0.348769	3.26997	0.00107559	0.00847277
MIR126	5.78931	5.42478	2.03522	2.66545	0.00768845	0.0415745
PTGDS	77.2737	9.16339	2.10099	4.36146	1.29195e-05	0.00018745
ENTPD2	54.0742	2.13541	0.733633	2.91073	0.00360586	0.0229309
RP13-122B23.8	7.4732	5.79337	1.92764	3.00543	0.00265209	0.0178118
GTPBP4	6450.29	-1.09626	0.203898	-5.3765	7.59489e-08	1.89039e-06
IDI2	4.80603	-5.24966	1.99324	-2.63373	0.00844536	0.0449475
PFKP	20027.5	-1.35986	0.209102	-6.50332	7.85651e-11	3.38061e-09
PITRM1-AS1	212.991	-1.02791	0.351983	-2.92034	0.00349652	0.0223326
LINC00704	13.0984	-4.42504	1.19631	-3.69892	0.00021652	0.00218204
RP13-463N16.6	41.9385	-2.12651	0.579782	-3.66778	0.000244666	0.00241132
IL15RA	344.723	1.00078	0.262488	3.81266	0.000137477	0.00147708
PRKCQ-AS1	333.66	-1.09066	0.272007	-4.00969	6.07996e-05	0.000727441
GATA3	119.332	1.51867	0.473873	3.2048	0.00135157	0.0102189
PROSER2	644.4	-1.35661	0.302764	-4.48075	7.43799e-06	0.000115355
PHYH	1172.03	1.1685	0.232818	5.01893	5.19598e-07	1.07826e-05
FAM107B	2670.07	-1.79664	0.235974	-7.61372	2.66311e-14	1.96401e-12
NMT2	3897.23	-1.75848	0.209227	-8.40464	4.29189e-17	4.34702e-15
PLXDC2	6.69023	5.63281	2.03397	2.76937	0.00561652	0.0325067
CASC10	220.022	-1.15708	0.300583	-3.84945	0.000118382	0.00130112
SKIDA1	79.0713	1.38215	0.44244	3.12393	0.00178454	0.0128716
MKX	740.248	2.67138	0.362795	7.36333	1.79385e-13	1.18098e-11
KIAA1462	1618.64	1.66374	0.243048	6.84534	7.62936e-12	3.85627e-10
RP11-462L8.1	25.2921	-2.51539	0.743804	-3.38179	0.000720159	0.00606094
FZD8	1275.22	3.01659	1.12299	2.68621	0.00722677	0.0396671
CXCL12	1791.48	3.30194	0.336943	9.79972	1.12902e-22	2.15447e-20
RASSF4	1101.06	1.3301	0.251496	5.28872	1.23173e-07	2.94877e-06
C10orf10	373.506	1.15728	0.311033	3.72076	0.000198625	0.00202972
LINC00842	20.7857	-3.22342	0.913486	-3.5287	0.000417603	0.0038092
AL603965.1	76.7947	-2.36253	0.625552	-3.77671	0.000158912	0.00167325
FAM21B	84.1111	1.90566	0.535064	3.56156	0.000368651	0.00341833
FAM25C	75.9308	-3.50819	0.506613	-6.9248	4.36586e-12	2.2857e-10
ARHGAP22	209.797	-1.46556	0.345434	-4.24266	2.20886e-05	0.000299836
DRGX	15.5094	-3.96456	1.00904	-3.92904	8.52858e-05	0.000978612
RP11-140C5.3	12.158	-7.60361	1.61039	-4.72159	2.34009e-06	4.13583e-05
RP11-592B15.4	19.9184	5.74811	1.81262	3.17116	0.00151832	0.0112566
PRKG1-AS1	40.7409	-3.18573	0.616612	-5.1665	2.38513e-07	5.34553e-06
DKK1	11974	-4.12822	0.252075	-16.377	2.79371e-60	3.34407e-57
RP11-346D6.6	56.8463	-9.82819	1.3033	-7.54102	4.66327e-14	3.31004e-12
FAM13C	129.568	2.28448	0.45404	5.03145	4.86774e-07	1.01897e-05
SLC16A9	350.647	-2.48099	0.275776	-8.99642	2.33205e-19	3.02523e-17
ANK3	423.808	3.94439	0.405548	9.72607	2.33433e-22	4.39087e-20
TMEM26	263.466	4.00354	0.390449	10.2537	1.1394e-24	2.5428e-22
RP11-809M12.1	37.7556	3.26878	0.763197	4.28301	1.84379e-05	0.00025528
ARID5B	5527.05	2.00709	0.246091	8.15587	3.46665e-16	3.15885e-14
EGR2	69.8624	3.14459	0.620806	5.06534	4.07669e-07	8.6787e-06
RP11-474D14.2	99.2412	-2.14055	0.457867	-4.67503	2.93906e-06	5.0819e-05
MYPN	358.737	-4.65472	0.321997	-14.4558	2.30447e-47	2.16736e-44
TET1	1591.91	1.76997	0.193438	9.15005	5.69067e-20	7.80511e-18
COX20P1	206.157	-1.0864	0.293269	-3.70445	0.00021185	0.00214324
RP11-119F7.3	16.8351	2.80964	1.03787	2.70713	0.00678671	0.0378166
RP11-119F7.5	81.5128	1.66978	0.485244	3.44111	0.000579331	0.00503456
DDX21	28074.9	-1.30277	0.199518	-6.52959	6.59518e-11	2.88981e-09
SRGN	6833.15	-2.06386	0.193194	-10.6829	1.2243e-26	3.25664e-24
HKDC1	17.9039	-3.05697	0.938739	-3.25647	0.00112808	0.00878644
COL13A1	220.071	-2.3567	0.37617	-6.26499	3.72859e-10	1.42716e-08
PPA1	12893.9	-1.11652	0.212544	-5.25311	1.4955e-07	3.49446e-06
LRRC20	1117.5	1.72662	0.272067	6.34629	2.20568e-10	8.78734e-09
EIF4EBP2	5332.54	1.78617	0.184553	9.67835	3.72674e-22	6.72192e-20
PCBD1	1048.02	-1.05353	0.235648	-4.47076	7.79405e-06	0.000120099
UNC5B	245.707	1.91796	0.341236	5.62064	1.90255e-08	5.35274e-07
CDH23	642.156	2.40779	0.267491	9.00137	2.22923e-19	2.9249e-17
P4HA1	12993.7	-1.16766	0.197954	-5.89865	3.66485e-09	1.16982e-07
RP11-344N10.5	44.9201	1.95224	0.627945	3.10893	0.00187767	0.0134002
GLUD1P3	112.586	1.26965	0.428239	2.96481	0.00302867	0.0199094
KAT6B	2526.69	1.00637	0.19534	5.15189	2.57873e-07	5.71619e-06
ZNF503	1685.59	1.42225	0.239076	5.94893	2.69909e-09	8.79675e-08
RP11-619F23.2	48.2925	-2.29406	0.647704	-3.54183	0.000397363	0.00365114
RNA5SP321	25.9939	-2.67444	0.802896	-3.33099	0.000865369	0.00709263
ZMIZ1	3956.27	1.24394	0.227942	5.45725	4.83569e-08	1.25585e-06
ZCCHC24	3901.18	1.86024	0.224942	8.26985	1.34122e-16	1.28436e-14
NUTM2B	20.2338	4.14412	1.16543	3.55587	0.000376726	0.00348207
RP11-338I21.1	339.686	-1.07519	0.255318	-4.21119	2.54032e-05	0.000338546
GRID1	6.7477	5.64671	1.98709	2.8417	0.00448738	0.0272849
ACTA2	121.876	4.64126	0.644805	7.19793	6.11336e-13	3.72824e-11
CH25H	24.7065	7.51817	1.61918	4.6432	3.4306e-06	5.83224e-05
IFIT2	868.868	1.19584	0.280125	4.26896	1.9639e-05	0.000269924
IFIT3	1340.04	1.08121	0.25138	4.30108	1.69964e-05	0.000238177
IFIT1	2224.24	1.37017	0.264077	5.18852	2.11968e-07	4.81618e-06
ANKRD1	3603.17	-6.00572	0.251426	-23.8866	4.21985e-126	3.70419e-122
MYOF	15920.3	-1.17628	0.250042	-4.70433	2.54697e-06	4.44774e-05
NOC3L	7745.02	-1.13096	0.196449	-5.75704	8.56016e-09	2.57627e-07
RRP12	7021.48	-1.12115	0.179891	-6.23241	4.59319e-10	1.73789e-08
RP11-452K12.6	16.1594	-2.9006	0.961771	-3.01589	0.00256223	0.0173147
PGAM1	22056.8	-1.18757	0.216018	-5.49755	3.85105e-08	1.02026e-06
GOLGA7B	50.8614	-1.58466	0.526606	-3.00919	0.00261942	0.0176284
NKX2-3	39.6719	-1.66275	0.591504	-2.81106	0.00493785	0.0293861
SCD	35781.2	2.53093	0.18091	13.99	1.79498e-44	1.4324e-41
NPM3	3841.09	-1.06159	0.25183	-4.21548	2.49247e-05	0.000333019
PSD	650.272	1.21308	0.270566	4.48347	7.34391e-06	0.000114232
SUFU	814.276	1.48396	0.230362	6.44187	1.18011e-10	4.93287e-09
WBP1L	3704.76	1.01055	0.183371	5.51095	3.56907e-08	9.52258e-07
PTGES3P4	7.4393	5.78721	1.99721	2.89765	0.00375973	0.0237033
SH3PXD2A	6961.7	1.23021	0.176779	6.95901	3.42676e-12	1.84164e-10
RP11-163F15.1	9.43007	-4.28824	1.46973	-2.91771	0.00352612	0.0224998
RP11-313D6.3	10.9868	3.83549	1.45823	2.63023	0.00853269	0.045275
ACSL5	229.412	1.30689	0.333252	3.92162	8.79539e-05	0.00100529
RP11-57H14.4	375.43	1.30961	0.291257	4.49642	6.91079e-06	0.000108262
TCF7L2	549.004	1.80293	0.265483	6.79113	1.11261e-11	5.5074e-10
AFAP1L2	3468.2	1.12893	0.247534	4.56072	5.09792e-06	8.2972e-05
GFRA1	2935.22	-2.99453	0.24406	-12.2697	1.31801e-34	5.59816e-32
ENO4	47.5165	-1.88683	0.600467	-3.14227	0.00167641	0.0122256
RP11-354M20.3	85.7528	-1.17637	0.454501	-2.58826	0.00964622	0.0499162
RN7SL749P	43.9752	-1.73259	0.637855	-2.71627	0.00660219	0.0370629
HTRA1	8514.94	4.06985	0.23663	17.1992	2.69317e-66	4.43262e-63
RP11-564D11.3	257.234	-1.27567	0.344218	-3.70598	0.000210571	0.00213358
LHPP	181.677	1.11341	0.330922	3.36455	0.000766683	0.00640541
MKI67	28770.7	1.25459	0.210602	5.95715	2.56669e-09	8.44891e-08
BNIP3	5805.17	-2.25268	0.20061	-11.2291	2.93311e-29	9.08713e-27
KNDC1	75.0358	1.52076	0.517461	2.93889	0.00329392	0.0212968
PAOX	319.399	1.24016	0.325752	3.80708	0.000140618	0.00150591
IFITM2	388.929	2.33732	0.416784	5.60798	2.04707e-08	5.7166e-07
IFITM1	423.129	3.98492	0.387581	10.2815	8.53668e-25	1.93797e-22
IFITM3	2907.86	2.29909	0.626026	3.67252	0.000240171	0.0023759
LRRC56	360.108	1.22149	0.306262	3.98839	6.65226e-05	0.000785915
MIR210HG	341.607	-1.40035	0.333447	-4.19961	2.67378e-05	0.000354717
EPS8L2	3605.39	-1.14997	0.20355	-5.64958	1.60841e-08	4.61896e-07
DUSP8	204.72	-1.75272	0.345098	-5.0789	3.79625e-07	8.15419e-06
LSP1	290.067	3.26568	0.364839	8.95101	3.52231e-19	4.54689e-17
H19	1874.65	3.14604	0.934941	3.36496	0.000765551	0.0064
C11orf21	34.6019	2.1966	0.727075	3.02114	0.00251824	0.0170696
CDKN1C	1529.62	1.04079	0.258419	4.02752	5.63688e-05	0.000680924
OSBPL5	1489.57	1.25263	0.232572	5.38601	7.20371e-08	1.79984e-06
ART5	183.53	1.04997	0.329882	3.18288	0.0014582	0.0108937
HBE1	18.3607	-8.19777	1.47164	-5.57048	2.54031e-08	6.96114e-07
AC104389.28	4.39097	-6.13404	2.12208	-2.89058	0.00384529	0.02411
TRIM22	306.535	1.04026	0.271257	3.83496	0.000125584	0.00136771
TPP1	2511.78	3.01462	0.259565	11.6141	3.4936e-31	1.22667e-28
DCHS1	6955.37	2.68885	0.224805	11.9608	5.7005e-33	2.2745e-30
ZNF215	118.516	-1.53859	0.373322	-4.12134	3.76676e-05	0.000478734
PPFIBP2	163.903	-1.18081	0.357529	-3.30269	0.000957611	0.00769303
CYB5R2	11.8311	-3.54061	1.18574	-2.98599	0.00282662	0.0188065
OVCH2	12.0247	-4.31962	1.34874	-3.2027	0.00136146	0.0102818
RP11-494M8.4	36.4287	-3.08945	0.717838	-4.30382	1.67877e-05	0.000235528
NLRP10	13.2372	-4.45403	1.22781	-3.62762	0.000286046	0.00276026
RP11-236J17.5	5.58331	5.37317	2.05613	2.61325	0.00896862	0.0470759
SNORA45	160.788	-1.33274	0.322076	-4.13796	3.50404e-05	0.000449467
ST5	3617.08	1.74569	0.270219	6.46027	1.04519e-10	4.43219e-09
RP11-318C2.1	69.2316	1.50771	0.572103	2.63538	0.00840428	0.0447831
NRIP3	2591.62	-1.15398	0.230733	-5.00138	5.69221e-07	1.16926e-05
RP11-351I24.1	72.3548	-2.03427	0.573778	-3.5454	0.000392016	0.00361336
ADM	4140.85	-2.76248	0.196174	-14.0818	4.91345e-45	4.04346e-42
GALNT18	527.265	-2.84925	0.288579	-9.87339	5.42974e-23	1.05137e-20
RP13-631K18.5	28.9552	-4.19285	0.908189	-4.61672	3.89859e-06	6.53089e-05
MICAL2	8651.41	-2.08924	0.250375	-8.34443	7.15576e-17	7.08421e-15
RRAS2	249.752	-6.27453	1.55805	-4.02717	5.64518e-05	0.000681302
NCR3LG1	707.572	1.67626	0.250546	6.6904	2.22564e-11	1.04848e-09
RP1-239B22.5	65.6472	2.3561	0.520758	4.52436	6.05782e-06	9.6449e-05
KCNC1	46.8719	1.63678	0.62146	2.63376	0.00844452	0.0449475
AC084117.3	27.8455	-2.22233	0.771972	-2.87877	0.00399229	0.0248392
LDHC	3.91683	-5.96888	2.21432	-2.69558	0.00702658	0.0388327
TMEM86A	164.546	1.7731	0.348854	5.08263	3.72245e-07	8.00221e-06
NAV2-AS5	4.42902	-6.14581	2.20258	-2.79028	0.0052663	0.0309077
LGR4	2520.78	1.33355	0.266741	4.99942	5.75035e-07	1.17753e-05
BDNF-AS	169.312	-1.39888	0.419317	-3.33608	0.000849677	0.00698794
BDNF	2567	-1.37924	0.325714	-4.23453	2.29031e-05	0.000309298
RP11-115J23.1	88.5582	-4.88979	1.5266	-3.20307	0.00135973	0.0102746
RP11-466I1.1	16.6819	-4.08848	1.06266	-3.8474	0.000119378	0.00131042
CTD-2063L20.1	28.3923	-5.60541	0.955152	-5.86861	4.39463e-09	1.39264e-07
RP11-460B17.3	6.32561	-6.66094	1.89996	-3.50583	0.000455194	0.00409115
CTD-3012A18.1	3.90732	-5.96558	2.20952	-2.69995	0.00693502	0.0384962
QSER1	7772.87	1.04762	0.176635	5.931	3.01101e-09	9.74101e-08
ABTB2	752.097	-1.28096	0.228837	-5.59769	2.17233e-08	6.04077e-07
CD44	7160.21	-1.06158	0.201136	-5.27792	1.30659e-07	3.11101e-06
FJX1	1449.2	-1.87622	0.212331	-8.83633	9.89129e-19	1.20591e-16
PRR5L	602.836	1.41943	0.282743	5.02023	5.16104e-07	1.07185e-05
RAG1	33.4858	1.79901	0.682742	2.63497	0.0084144	0.044828
C11orf96	89.3793	1.14039	0.424474	2.6866	0.00721832	0.0396428
ALX4	1776.9	2.13224	0.256	8.32905	8.14924e-17	8.00754e-15
TP53I11	1082.87	1.49403	0.248392	6.01482	1.80092e-09	6.10365e-08
CTD-2560E9.3	5.45242	5.33821	2.05895	2.59269	0.00952289	0.0494822
CHST1	196.937	1.01361	0.308686	3.28363	0.00102478	0.00813828
MDK	7411.09	1.23104	0.206164	5.97115	2.3559e-09	7.83337e-08
NR1H3	907.786	1.00968	0.218593	4.619	3.85591e-06	6.46762e-05
SLC43A3	376.443	1.4198	0.291881	4.86431	1.14859e-06	2.19817e-05
SMTNL1	25.238	2.49589	0.928011	2.68951	0.00715579	0.0393815
AP000662.4	36.288	2.01851	0.660073	3.05802	0.00222808	0.0154203
LPXN	248.696	-1.35238	0.294108	-4.59824	4.26084e-06	7.07471e-05
DTX4	89.4691	1.67821	0.478673	3.50596	0.00045497	0.00409054
PATL1	1824.46	1.52418	0.220755	6.90441	5.04116e-12	2.61326e-10
SLC15A3	395.153	1.04189	0.268096	3.88626	0.000101801	0.00113884
SYT7	263.012	1.23092	0.285945	4.30473	1.6719e-05	0.00023494
FADS2	16888.9	3.56487	0.197742	18.0279	1.17656e-72	2.81669e-69
FADS1	17014.4	1.55378	0.17039	9.11894	7.58643e-20	1.02452e-17
CTD-2531D15.4	14.2167	-3.1575	1.05791	-2.98466	0.00283898	0.0188792
HNRNPUL2	1151.8	1.0455	0.201955	5.17687	2.25636e-07	5.0916e-06
SNHG1	12317.9	-1.27484	0.176413	-7.22644	4.95836e-13	3.05655e-11
RARRES3	528.113	2.0366	0.260409	7.82075	5.25106e-15	4.25482e-13
RCOR2	285.224	1.52653	0.355332	4.29607	1.73856e-05	0.000242624
PPP1R14B	8168.57	-1.14409	0.202337	-5.65438	1.5641e-08	4.50154e-07
CCDC88B	126.048	1.12237	0.357975	3.13533	0.00171661	0.0124739
NRXN2	151.382	1.97518	0.364742	5.41528	6.11939e-08	1.55264e-06
RASGRP2	137.845	1.44224	0.395148	3.64988	0.000262361	0.00256555
FOSL1	594.648	-1.42963	0.387279	-3.69147	0.000222957	0.00223161
DRAP1	8539.74	-1.05314	0.224038	-4.70071	2.59255e-06	4.52133e-05
PACS1	2135.16	1.13075	0.216684	5.21841	1.80461e-07	4.136e-06
RP11-755F10.1	17.8405	2.89411	1.01322	2.85636	0.00428533	0.0263053
RP11-755F10.3	215.704	-1.03002	0.316101	-3.25852	0.00111997	0.00874134
CNIH2	380.505	1.95316	0.333698	5.85309	4.82531e-09	1.52179e-07
TMEM151A	201.628	1.3188	0.33273	3.96356	7.38389e-05	0.00086306
SLC29A2	309.597	1.3802	0.325372	4.24191	2.21624e-05	0.000300682
GAL	229.662	-1.55054	0.372884	-4.15825	3.20697e-05	0.000416227
RP11-757G1.6	97.6387	4.41663	1.47572	2.99285	0.00276381	0.0184165
MYEOV	64.7408	-5.09484	0.604035	-8.43468	3.32112e-17	3.38986e-15
IFITM9P	4.90793	-6.29412	2.07229	-3.03727	0.00238732	0.0163292
CCND1	6167.19	-3.65846	0.180845	-20.2298	5.34748e-91	2.81641e-87
ANO1	139.246	1.34171	0.387888	3.45902	0.000542149	0.00475581
PLEKHB1	68.9929	2.78063	0.600425	4.6311	3.63729e-06	6.14397e-05
UCP2	166.218	1.11978	0.378252	2.96041	0.00307235	0.0201312
CHRDL2	31.6091	2.13737	0.771037	2.77207	0.00557003	0.0323301
CTD-2562J17.7	175.894	2.49968	0.356352	7.01465	2.30527e-12	1.27002e-10
LRRC32	10.4227	6.27275	1.83279	3.42252	0.000620439	0.00534642
RP11-21L23.2	124.068	1.70967	0.385157	4.4389	9.04187e-06	0.000136687
CAPN5	18.8462	3.61575	1.23304	2.93239	0.00336362	0.0216518
TENM4	51.0787	-1.88849	0.719868	-2.62339	0.00870597	0.046046
RAB30	1365.43	1.12692	0.304603	3.69962	0.000215919	0.0021805
RP11-736K20.5	26.8721	2.19326	0.74987	2.92486	0.00344616	0.0220797
FZD4	1990.22	2.42931	0.208685	11.6411	2.54778e-31	9.06665e-29
FAT3	2669.44	-1.29249	0.187732	-6.88474	5.7892e-12	2.98927e-10
TAF1D	7502.15	-1.17166	0.215452	-5.43814	5.38397e-08	1.38594e-06
SNORD6	62.4164	-1.40745	0.496722	-2.83347	0.00460462	0.0278065
CWC15	1707.74	-1.00821	0.189749	-5.31336	1.07623e-07	2.60252e-06
MAML2	883.236	1.87268	0.266383	7.03004	2.0648e-12	1.14473e-10
ARHGAP42	4861.43	1.13627	0.189412	5.99891	1.98652e-09	6.68112e-08
TMEM133	795.275	1.20917	0.231357	5.22643	1.7281e-07	3.99541e-06
BIRC3	472.637	-1.3687	0.244589	-5.59594	2.19434e-08	6.09553e-07
MMP1	4305.43	-6.90174	1.19173	-5.79136	6.98192e-09	2.13544e-07
CASP1	365.674	1.05275	0.294531	3.57433	0.000351122	0.00328821
GUCY1A2	126.001	3.2398	0.457203	7.08614	1.37903e-12	7.80978e-11
SLC35F2	4968.61	-1.13947	0.205208	-5.55276	2.81193e-08	7.59482e-07
ACAT1	6390.17	-1.04004	0.229224	-4.5372	5.70054e-06	9.15847e-05
EXPH5	763.466	-1.46911	0.246096	-5.96965	2.37766e-09	7.89574e-08
DRD2	82.8197	2.68863	0.663033	4.05505	5.01236e-05	0.000615076
RP11-667M19.9	13.9085	3.13347	1.20372	2.60316	0.00923695	0.0482343
NNMT	13497.7	1.15206	0.272437	4.2287	2.35047e-05	0.000315642
CADM1	12066.9	-2.4585	0.2025	-12.1407	6.42591e-34	2.64406e-31
AP000462.3	34.0801	-2.54738	0.635707	-4.00716	6.14519e-05	0.000733912
AP000462.2	53.4594	-2.92518	0.53397	-5.47817	4.29753e-08	1.1272e-06
AP000462.1	83.34	-3.08315	0.473778	-6.50757	7.63738e-11	3.29709e-09
LINC00900	7.20329	-4.90776	1.70401	-2.88013	0.00397514	0.0247884
SIDT2	1886.75	1.06227	0.229257	4.63355	3.59452e-06	6.07951e-05
BACE1	1650.02	1.42728	0.207426	6.88088	5.94847e-12	3.05951e-10
FXYD6	125.303	2.82686	0.432741	6.53244	6.47057e-11	2.84272e-09
SCN4B	285.179	3.96266	0.381575	10.385	2.90133e-25	6.94579e-23
BCL9L	1091.3	1.42295	0.261361	5.44436	5.19906e-08	1.34096e-06
ABCG4	163.608	1.36371	0.367593	3.70983	0.000207395	0.00210627
CCDC153	119.405	1.11668	0.386689	2.88779	0.00387954	0.02429
CBL	5070.12	1.13943	0.18695	6.09485	1.0954e-09	3.88095e-08
MCAM	24305.5	-1.07749	0.177813	-6.05968	1.36395e-09	4.71989e-08
RNF26	1473.92	1.4089	0.226725	6.21414	5.16078e-10	1.93595e-08
SORL1	291.836	2.48529	0.420974	5.90367	3.55509e-09	1.13616e-07
BLID	58.4255	-1.96821	0.506177	-3.88838	0.000100916	0.0011299
UBASH3B	4756.32	-1.27696	0.205887	-6.20224	5.56657e-10	2.07341e-08
SNORD14E	123.806	-2.05271	0.389645	-5.26814	1.37813e-07	3.25547e-06
VWA5A	44.7278	2.28913	0.604029	3.78976	0.000150793	0.00159863
RP11-677M14.7	82.8873	1.55019	0.458289	3.38255	0.000718151	0.00605348
ROBO4	43.3983	-1.86948	0.643807	-2.90379	0.00368679	0.0233553
SLC37A2	191.333	-2.00273	0.325267	-6.15719	7.40451e-10	2.70444e-08
AP001007.1	60.7789	-1.30795	0.500465	-2.61347	0.00896282	0.0470548
PKNOX2	257.438	4.5611	0.390939	11.667	1.87849e-31	6.77645e-29
RP11-687M24.8	6.05535	5.49074	2.07271	2.64906	0.00807165	0.0432822
CDON	2979.26	1.03486	0.209073	4.94973	7.43148e-07	1.48596e-05
KIRREL3-AS2	6.62451	-6.72684	1.88701	-3.56482	0.000364113	0.0033834
C11orf45	192.537	-1.28659	0.36374	-3.53713	0.000404503	0.00370897
RP11-890B15.3	104.242	1.8744	0.509171	3.68128	0.00023207	0.00231052
B3GAT1	58.4099	1.9601	0.563624	3.47767	0.000505795	0.00447568
SLC6A12	265.932	1.87073	0.312766	5.98124	2.21444e-09	7.38165e-08
RP11-283I3.6	178.76	1.56036	0.321263	4.85697	1.19195e-06	2.26963e-05
WNK1	16021.4	1.35694	0.187757	7.22709	4.93442e-13	3.05031e-11
ERC1	6278.39	1.25543	0.185459	6.76933	1.2938e-11	6.30944e-10
WNT5B	1032.55	-2.55059	0.23969	-10.6412	1.91569e-26	4.94585e-24
CACNA1C	1064.36	1.38331	0.323327	4.27836	1.88273e-05	0.000259716
TSPAN9	5880.54	1.60244	0.240302	6.66845	2.58528e-11	1.20654e-09
EFCAB4B	639.407	-1.24694	0.236663	-5.26885	1.37281e-07	3.25104e-06
CCND2	21.9448	-3.61548	0.940219	-3.84536	0.000120377	0.00131974
ANO2	57.6247	-1.79859	0.496737	-3.62081	0.00029368	0.00281535
TNFRSF1A	10671.2	1.07347	0.186548	5.75439	8.6956e-09	2.61404e-07
SCNN1A	157.165	3.87456	0.477343	8.11693	4.78142e-16	4.28279e-14
ZNF384	2084.26	1.04635	0.208066	5.02895	4.93183e-07	1.03157e-05
PIANP	147.562	1.88076	0.482096	3.90121	9.57112e-05	0.0010798
LAG3	106.17	1.12142	0.415808	2.69697	0.00699737	0.0387187
C1S	55.0967	4.18021	0.985051	4.24365	2.19912e-05	0.000298667
C1R	9454.83	2.12658	0.207925	10.2276	1.49117e-24	3.27237e-22
C1RL	968.16	2.16692	0.254918	8.50047	1.88828e-17	1.98904e-15
CLSTN3	4776.99	1.2744	0.229599	5.55054	2.84792e-08	7.66842e-07
CD163L1	159.2	-3.07769	0.416245	-7.39394	1.42545e-13	9.50327e-12
FOXJ2	1892.38	1.24383	0.208864	5.95522	2.59719e-09	8.50677e-08
PHC1	1777.06	1.09999	0.220703	4.98404	6.22694e-07	1.26626e-05
DDX12P	3855.71	-1.01233	0.213413	-4.74352	2.10034e-06	3.7575e-05
OLR1	211.805	-2.73421	0.40738	-6.7117	1.92375e-11	9.16095e-10
TMEM52B	26.4557	-2.02237	0.701538	-2.88277	0.003942	0.024605
RP11-434C1.1	53.2183	1.85721	0.59358	3.12884	0.001755	0.0126863
ETV6	1645.27	1.62657	0.251717	6.4619	1.03398e-10	4.39175e-09
MANSC1	144.494	1.9505	0.363722	5.36262	8.20257e-08	2.03205e-06
DDX47	255.773	-1.11674	0.306271	-3.64626	0.000266084	0.00259617
GPRC5A	4485.2	-1.33279	0.195543	-6.81586	9.36986e-12	4.6792e-10
C12orf60	185.849	-1.00841	0.358694	-2.81133	0.00493366	0.0293696
MGP	801.303	6.13004	1.00036	6.12783	8.90881e-10	3.21336e-08
ARHGDIB	128.804	-1.65701	0.424746	-3.90118	9.57238e-05	0.0010798
RERG	404.049	6.78233	0.963923	7.03617	1.97596e-12	1.10243e-10
PTPRO	607.48	6.3594	1.33129	4.77687	1.78042e-06	3.26274e-05
PDE3A	191.29	3.70839	0.489449	7.57668	3.54515e-14	2.57322e-12
PTHLH	104.515	-1.49615	0.405747	-3.6874	0.000226558	0.00226248
TMTC1	316.365	1.90219	0.341644	5.56776	2.58042e-08	7.04904e-07
LINC00941	157.145	-1.33787	0.332589	-4.0226	5.7559e-05	0.000693394
RP11-551L14.1	172.267	1.16006	0.332877	3.48496	0.000492208	0.00437455
DENND5B	3324.18	1.05081	0.199475	5.26788	1.38011e-07	3.25662e-06
KIAA1551	4026.06	1.35734	0.199606	6.80009	1.04556e-11	5.19504e-10
PKP2	141.217	-3.05447	0.355954	-8.58108	9.39839e-18	1.00609e-15
LRRK2	4.86512	-6.28222	2.06524	-3.04188	0.00235107	0.0161316
PRICKLE1	321.05	1.21775	0.352525	3.45438	0.000551566	0.00482076
RP11-474P2.2	186.225	-1.46971	0.305059	-4.81778	1.45163e-06	2.72275e-05
RP11-96H19.1	121.214	-1.88203	0.385627	-4.88043	1.05854e-06	2.04068e-05
RP11-446N19.1	32.7451	-1.9121	0.636855	-3.00242	0.00267846	0.0179499
OR7A19P	5.64768	-6.49662	1.99198	-3.26139	0.00110867	0.00868041
AMIGO2	7562.61	-2.30166	0.808651	-2.8463	0.00442303	0.0269693
PCED1B	47.0047	-1.88726	0.706453	-2.67146	0.00755226	0.0410064
RP11-493L12.3	4.93171	-6.30093	2.36059	-2.66921	0.00760293	0.0411942
COL2A1	615.19	2.96389	0.306767	9.66169	4.3855e-22	7.80323e-20
CACNB3	2052.65	1.40955	0.205567	6.85688	7.03812e-12	3.59887e-10
KMT2D	5155.83	1.12764	0.251564	4.48254	7.37603e-06	0.000114596
TUBA1C	15113	-1.10166	0.209101	-5.26854	1.37515e-07	3.25366e-06
C1QL4	1171.07	1.00493	0.233315	4.30717	1.65357e-05	0.000232613
DNAJC22	69.1981	1.94107	0.511301	3.79633	0.000146851	0.00156376
KCNH3	545.076	2.38246	0.286357	8.31988	8.80504e-17	8.58785e-15
FAIM2	387.114	3.38794	0.366905	9.23382	2.61145e-20	3.71729e-18
ASIC1	671.103	1.70872	0.318577	5.36361	8.15757e-08	2.02662e-06
METTL7A	689.778	3.33299	0.311837	10.6883	1.15501e-26	3.10368e-24
POU6F1	404.036	1.3089	0.265009	4.93908	7.84924e-07	1.56119e-05
RP11-1100L3.4	47.7197	-1.88833	0.530193	-3.5616	0.000368604	0.00341833
GRASP	372.058	2.40691	0.335274	7.17893	7.02606e-13	4.26323e-11
KRT80	2038.18	-3.0454	0.241088	-12.6319	1.40845e-36	6.86855e-34
KRT7	219.913	-2.695	0.38615	-6.97916	2.96949e-12	1.60572e-10
RP3-416H24.1	36.7243	-3.16124	0.66775	-4.73416	2.19965e-06	3.9086e-05
KRT86	250.816	-4.2478	0.30644	-13.8617	1.08018e-43	7.68795e-41
KRT121P	498.662	-5.27771	0.309493	-17.0527	3.33578e-65	4.88025e-62
KRT81	13390.1	-5.30796	0.217636	-24.3892	2.22817e-131	2.93383e-127
KRT83	19.8926	-3.3482	0.858945	-3.89803	9.69773e-05	0.00109137
KRT3	13.8148	-3.78535	1.14524	-3.30529	0.000948797	0.00764554
KRT79	30.1342	-3.92281	0.759972	-5.16179	2.44604e-07	5.44497e-06
KRT18	13413.5	-1.32092	0.263881	-5.00574	5.56479e-07	1.14576e-05
TENC1	2851.23	1.13925	0.198664	5.73455	9.77728e-09	2.92253e-07
RARG	2676.95	1.2555	0.204561	6.13754	8.38075e-10	3.03574e-08
SP1	8572.5	1.23734	0.191096	6.47498	9.48218e-11	4.05363e-09
ATF7	508.072	2.13001	0.25862	8.23607	1.77963e-16	1.68578e-14
AC012531.25	295.616	1.05037	0.392341	2.67719	0.00742432	0.0404959
CBX5	27171.2	1.50019	0.172147	8.71454	2.91943e-18	3.35721e-16
RP11-753H16.5	73.835	-1.74196	0.46836	-3.71928	0.000199793	0.0020377
ZNF385A	217.531	2.50723	0.449592	5.57669	2.4514e-08	6.74556e-07
PDE1B	68.2981	1.51045	0.477366	3.16414	0.00155542	0.0114896
PPP1R1A	7.01186	5.70081	2.00509	2.84317	0.00446679	0.0271846
TMEM198B	194.742	1.84228	0.343798	5.35862	8.38617e-08	2.06974e-06
MMP19	167.391	1.32991	0.364093	3.65268	0.000259517	0.00254245
PMEL	139.273	1.70733	0.418331	4.0813	4.47842e-05	0.000559042
RAB5B	1411.33	1.49653	0.216343	6.9174	4.60024e-12	2.39887e-10
RP11-603J24.7	79.1314	1.32937	0.456497	2.91212	0.00358987	0.0228458
IKZF4	219.726	1.89627	0.352215	5.38386	7.29053e-08	1.81808e-06
ANKRD52	6576.35	1.10641	0.205195	5.39197	6.96885e-08	1.74281e-06
STAT2	10379.6	1.06365	0.185105	5.7462	9.12714e-09	2.74064e-07
BAZ2A	4660.6	1.337	0.217614	6.14389	8.05228e-10	2.92078e-08
NAB2	3405.52	1.00438	0.273076	3.67804	0.000235036	0.00233235
STAT6	155.975	1.15652	0.37622	3.07404	0.00211181	0.0147435
LRP1	18185.9	1.66022	0.24928	6.66005	2.73736e-11	1.26911e-09
NXPH4	545.742	1.68829	0.2915	5.79172	6.96705e-09	2.13337e-07
R3HDM2	653.418	1.32424	0.25058	5.28472	1.25895e-07	3.00574e-06
INHBE	851.673	-1.50257	0.335086	-4.48413	7.32136e-06	0.000114016
GLI1	191.411	2.83571	0.346992	8.17227	3.02642e-16	2.77693e-14
MBD6	642.183	1.87817	0.291786	6.43682	1.22006e-10	5.07567e-09
B4GALNT1	2844.9	1.06713	0.226593	4.70946	2.48374e-06	4.36337e-05
AGAP2	110.38	2.45594	0.436655	5.62444	1.8611e-08	5.25977e-07
RP11-571M6.18	22.2273	2.43087	0.895594	2.71425	0.00664252	0.0372179
CTDSP2	6831.41	1.36038	0.210817	6.45287	1.0975e-10	4.62426e-09
RP11-620J15.2	32.2307	2.07402	0.741496	2.79708	0.00515665	0.0304133
C12orf61	1102.06	-1.50522	0.269141	-5.59267	2.23608e-08	6.19189e-07
TBC1D30	138.899	-1.25578	0.390098	-3.21915	0.00128573	0.00978853
HMGA2	719.444	-1.54424	0.333175	-4.63492	3.57075e-06	6.0432e-05
RP11-366L20.2	161.764	-1.39975	0.464243	-3.01512	0.00256874	0.0173449
RBMS1P1	139.876	1.34628	0.36046	3.7349	0.000187793	0.00193404
GRIP1	225.96	-1.46973	0.306773	-4.79094	1.66002e-06	3.06772e-05
RP11-254B13.1	134.676	-1.04881	0.381844	-2.7467	0.0060199	0.0343878
PTPRB	714.207	-4.72121	0.310825	-15.1893	4.16349e-52	4.21697e-49
TRHDE	578.215	-3.35357	0.310588	-10.7975	3.53769e-27	9.70433e-25
TRHDE-AS1	148.711	-2.90628	0.44732	-6.4971	8.18832e-11	3.51764e-09
GLIPR1	3681.25	-1.65276	0.248384	-6.65405	2.85143e-11	1.31505e-09
NAV3	3726.54	1.18425	0.27086	4.3722	1.23003e-05	0.000179754
RP11-359M6.1	51.6171	-2.05042	0.618852	-3.31326	0.000922164	0.00748359
RP11-359M6.3	44.9589	-1.95549	0.584591	-3.34506	0.000822661	0.00679974
PAWR	9542.26	-1.89514	0.196277	-9.65543	4.66215e-22	8.23981e-20
RP11-530C5.2	90.8834	-1.12604	0.416076	-2.70634	0.00680302	0.0378754
PTPRQ	34.5536	4.51814	1.03241	4.37632	1.20698e-05	0.000176684
LIN7A	11.1682	3.85979	1.48994	2.59056	0.00958196	0.0497009
METTL25	332.65	1.15715	0.298637	3.87478	0.00010672	0.00118933
LUM	315.488	2.78809	0.339495	8.21246	2.16709e-16	2.02369e-14
DCN	24.2038	3.99246	1.06055	3.76453	0.000166863	0.00174441
RP11-511B23.3	27.6048	3.56927	0.91429	3.90387	9.46679e-05	0.00107133
SOCS2-AS1	265.456	-1.21833	0.270003	-4.51229	6.41323e-06	0.000101677
SOCS2	6206.34	-1.62678	0.208145	-7.81557	5.4715e-15	4.40397e-13
RP11-887P2.3	430.416	-1.31626	0.290376	-4.53295	5.81646e-06	9.31766e-05
NTN4	2879.71	1.75702	0.302228	5.81354	6.11637e-09	1.89614e-07
SLC9A7P1	46.8272	3.31955	0.696468	4.76626	1.87675e-06	3.41786e-05
TMPO-AS1	425.525	1.37228	0.259401	5.29017	1.22202e-07	2.92817e-06
GLT8D2	192.872	1.3612	0.325802	4.17798	2.94106e-05	0.000386091
RP11-490H24.5	383.438	-1.26192	0.2611	-4.83308	1.34435e-06	2.53779e-05
TXNRD1	34806.8	-1.46857	0.231864	-6.33378	2.39222e-10	9.48289e-09
RP11-818F20.5	53.1947	-4.30863	0.601902	-7.15836	8.16483e-13	4.85356e-11
EID3	125.609	-1.01028	0.363317	-2.78071	0.00542396	0.031652
C12orf45	819.4	-1.11073	0.234428	-4.73804	2.15793e-06	3.84745e-05
C12orf75	6279.91	-1.59628	0.244618	-6.52562	6.7722e-11	2.96244e-09
RP11-474B16.1	15.6175	-3.79497	1.04681	-3.62526	0.000288671	0.00277947
BTBD11	239.888	-3.27931	0.332511	-9.86226	6.06691e-23	1.16618e-20
WSCD2	7.05639	5.7095	2.06051	2.77092	0.0055898	0.032409
CMKLR1	42.6987	8.30731	1.56106	5.32158	1.02871e-07	2.49679e-06
TMEM119	13.3884	4.14353	1.39028	2.98035	0.00287923	0.0190891
FAM222A	510.051	1.59769	0.250824	6.36977	1.89313e-10	7.65801e-09
TRPV4	545.121	1.34013	0.253806	5.28014	1.29084e-07	3.07629e-06
FAM216A	1673.12	-1.13482	0.212548	-5.33912	9.34e-08	2.288e-06
HVCN1	135.564	1.19212	0.39779	2.99686	0.00272775	0.0182085
ADAM1B	17.2585	4.52183	1.36286	3.31789	0.000906992	0.00737866
RN7SKP71	385.733	1.15532	0.295293	3.91244	9.13668e-05	0.00103843
OAS1	120.111	1.44544	0.43514	3.32177	0.00089447	0.00729256
OAS2	74.628	1.38964	0.47007	2.95623	0.00311424	0.0203316
DTX1	13.6931	6.66636	1.77494	3.75582	0.000172772	0.00179691
LINC00173	6.57447	5.60924	2.00758	2.79403	0.00520562	0.0306335
HSPB8	687.821	-1.81197	0.307203	-5.89829	3.67295e-09	1.17099e-07
MSI1	373.889	1.58116	0.291855	5.41764	6.03896e-08	1.53652e-06
SPPL3	2427.98	1.34729	0.22262	6.05195	1.43103e-09	4.93903e-08
OASL	276.673	1.82952	0.437031	4.18625	2.83604e-05	0.000373234
SETD1B	1368.97	1.09268	0.254201	4.29849	1.71968e-05	0.000240499
MLXIP	3305.35	1.03908	0.191451	5.42741	5.71771e-08	1.46726e-06
RP11-512M8.3	162.069	-1.20857	0.385936	-3.13153	0.00173898	0.0126155
HCAR1	657.406	1.91736	0.240685	7.96623	1.63587e-15	1.38964e-13
ARL6IP4	88.8644	-1.567	0.436461	-3.59025	0.00033036	0.00311817
TMEM132B	8.01828	5.89449	1.89348	3.11305	0.00185167	0.0132504
EP400	3675.79	1.08549	0.234896	4.62115	3.81617e-06	6.40911e-05
RP13-672B3.5	41.6601	-1.91508	0.608291	-3.1483	0.00164221	0.0120328
GJA3	154.81	-1.23524	0.388876	-3.17643	0.00149102	0.0110979
GJB2	60.1838	1.45641	0.558143	2.60939	0.00907035	0.0475341
FTH1P7	100.278	1.75184	0.48694	3.59764	0.000321113	0.00303961
LINC00327	87.8941	-1.30428	0.494043	-2.64002	0.00829004	0.0442371
RP11-309I15.1	40.6845	2.12865	0.628872	3.38487	0.000712111	0.00601049
ATP8A2	59.5252	-1.48816	0.491515	-3.0277	0.00246426	0.0167425
SHISA2	329.535	-1.08242	0.40288	-2.68672	0.0072158	0.0396373
LINC00543	6.58129	5.61064	1.99808	2.80802	0.00498465	0.0296044
FLT3	29.5899	-2.22356	0.784016	-2.83611	0.00456666	0.0276456
ALOX5AP	62.889	1.58431	0.547695	2.89268	0.00381968	0.0239894
MEDAG	431.584	1.27444	0.286677	4.44556	8.76635e-06	0.000133056
FRY	383.928	2.67543	0.346054	7.73124	1.06501e-14	8.10577e-13
N4BP2L1	258.292	1.16138	0.320401	3.62478	0.000289212	0.00278265
PDS5B	6332.27	1.00974	0.176209	5.73037	1.00214e-08	2.98532e-07
STARD13-AS	349.551	-1.2742	0.332941	-3.82709	0.000129666	0.00140635
DCLK1	684.555	1.45719	0.252585	5.7691	7.96958e-09	2.40954e-07
POSTN	80953.5	1.54887	0.229565	6.74695	1.50988e-11	7.26897e-10
FOXO1	426.676	1.33457	0.309832	4.30739	1.65191e-05	0.000232525
FAM216B	45.8461	3.56538	0.750067	4.75342	2.00006e-06	3.61573e-05
EPSTI1	854.788	1.69466	0.244616	6.92783	4.27354e-12	2.24312e-10
DNAJC15	122.477	1.7277	0.399517	4.32447	1.52899e-05	0.000217646
ENOX1	1203.47	2.35664	0.650769	3.62132	0.000293103	0.00281187
LCP1	326.659	-4.54503	0.316032	-14.3815	6.75693e-47	6.13576e-44
ITM2B	6635.25	1.12578	0.179255	6.28034	3.3784e-10	1.30259e-08
DLEU7	42.3033	-2.85347	0.677243	-4.21336	2.51597e-05	0.000335503
CCDC70	3.87878	-5.95559	2.28973	-2.601	0.00929518	0.0484711
THSD1	242.659	-1.19007	0.381812	-3.1169	0.00182765	0.0131143
KLF12	1770.72	1.52745	0.202542	7.5414	4.64968e-14	3.30932e-12
RP11-29G8.3	136.029	-1.72096	0.473373	-3.63554	0.0002774	0.00269261
LMO7	5713.05	-1.70948	0.209579	-8.15675	3.4417e-16	3.14701e-14
MIR17HG	872.393	-1.83849	0.306265	-6.00294	1.93772e-09	6.53365e-08
GPC6	2428.77	1.99659	0.218289	9.14655	5.8779e-20	8.02013e-18
ZIC5	165.869	-1.11308	0.324337	-3.43188	0.000599422	0.00519079
NALCN	64.95	-1.73029	0.484433	-3.57179	0.000354553	0.0033151
ITGBL1	1451.85	-2.1193	0.341511	-6.20566	5.4468e-10	2.03455e-08
FGF14	109.603	-1.54234	0.476111	-3.23945	0.00119759	0.00922415
COL4A2-AS1	58.7784	-2.05733	0.517917	-3.97232	7.11746e-05	0.000834511
F10	150.214	1.05793	0.357878	2.95613	0.00311528	0.0203316
GAS6-AS1	26.2786	-2.7643	0.787332	-3.51097	0.000446474	0.00402515
GAS6	12601.1	-1.14832	0.248348	-4.62382	3.7674e-06	6.3434e-05
GAS6-AS2	381.29	-1.26735	0.304344	-4.16422	3.12425e-05	0.000406292
LINC00452	35.6638	-4.50537	0.716604	-6.28711	3.23423e-10	1.25067e-08
ZNF219	1277.46	1.12145	0.2381	4.70997	2.47753e-06	4.35536e-05
SALL2	974.88	2.02727	0.22839	8.87634	6.90938e-19	8.54233e-17
ABHD4	2273.24	1.81541	0.196506	9.23845	2.50086e-20	3.59878e-18
AJUBA	9082.04	-1.87904	0.199236	-9.4312	4.05426e-21	6.35505e-19
SLC7A8	80.7162	2.15416	0.493869	4.36181	1.28991e-05	0.000187258
SLC22A17	5173.81	2.07467	0.199379	10.4057	2.33596e-25	5.64359e-23
JPH4	62.8193	1.98679	0.50898	3.90348	9.48176e-05	0.00107256
DHRS2	302.77	-1.3305	0.347695	-3.82662	0.000129916	0.00140848
IPO4	236.889	-1.46887	0.282358	-5.20216	1.96987e-07	4.4952e-06
NFATC4	63.6995	1.45393	0.550432	2.64144	0.00825548	0.0440705
NYNRIN	427.114	2.85669	0.332112	8.6016	7.86146e-18	8.5547e-16
CBLN3	73.3388	1.4475	0.455178	3.18008	0.00147233	0.0109805
STXBP6	3.92634	-5.97218	2.23379	-2.67357	0.00750492	0.0408027
NOVA1	18.9981	3.62729	1.09549	3.31112	0.000929219	0.00752693
RP11-483C6.1	10.6032	6.29885	1.85297	3.39932	0.000675547	0.00574422
RP11-187E13.1	6.08074	5.49645	2.02087	2.71984	0.00653131	0.0367671
ARHGAP5	19701.1	1.41476	0.278576	5.07853	3.8036e-07	8.16333e-06
NPAS3	368.922	3.08369	1.11231	2.77232	0.00556585	0.03232
EGLN3	461.553	1.70455	0.33024	5.16157	2.44893e-07	5.4468e-06
SPTSSA	2569.16	1.26121	0.270955	4.6547	3.24446e-06	5.57336e-05
IGBP1P1	19.5936	2.58506	0.945222	2.73487	0.00624047	0.0354479
TTC6	147.295	-1.10601	0.340038	-3.2526	0.00114355	0.00887018
LINC00639	44.1591	2.58619	0.679977	3.80336	0.000142749	0.00152501
RP11-407N17.4	120.37	-1.10855	0.390847	-2.83629	0.0045641	0.0276365
RN7SL3	10437.3	-1.03946	0.270956	-3.83628	0.000124913	0.0013621
RP11-218E20.3	35.0474	3.31455	0.786427	4.21469	2.50121e-05	0.000333842
TRIM9	505.502	1.90826	0.288848	6.60646	3.93608e-11	1.78712e-09
RP11-255G12.3	16.3591	-2.91773	1.06188	-2.74771	0.00600124	0.0342887
FRMD6-AS2	26.2378	-3.61535	0.913995	-3.95554	7.63605e-05	0.000888589
FRMD6	29486.8	-1.5744	0.262699	-5.99319	2.05769e-09	6.90284e-08
RNU6-301P	22.2589	-2.41247	0.844312	-2.85732	0.00427228	0.0262375
GNG2	1698.85	2.36033	0.217887	10.8328	2.4069e-27	6.74292e-25
TXNDC16	6577.84	1.29949	0.181288	7.16806	7.60663e-13	4.55257e-11
AL163953.3	48.9601	1.60893	0.557435	2.88631	0.0038979	0.0243743
SAMD4A	3361.08	-1.33459	0.186997	-7.13696	9.54197e-13	5.5964e-11
MAPK1IP1L	5466.84	1.19077	0.180285	6.60493	3.97705e-11	1.80261e-09
LGALS3	2413.09	1.03319	0.251887	4.10179	4.09964e-05	0.000517006
C14orf37	146.39	1.29377	0.362461	3.5694	0.000357797	0.00333412
RP11-47I22.3	481.104	-1.22963	0.320369	-3.83816	0.00012396	0.00135507
HIF1A-AS1	53.7828	1.81746	0.566245	3.20967	0.00132885	0.0100847
SNAPC1	6344.46	-1.45325	0.221271	-6.56774	5.10841e-11	2.27238e-09
SYT16	295.449	1.50789	0.313087	4.8162	1.46315e-06	2.74059e-05
RP11-355I22.2	85.3336	1.86582	0.445623	4.18699	2.82683e-05	0.00037232
RHOJ	211.41	2.06256	0.32148	6.41584	1.40046e-10	5.78961e-09
SYNE2	31054.8	1.03689	0.173754	5.96756	2.40833e-09	7.98754e-08
ESR2	84.7319	1.42879	0.548157	2.60653	0.00914648	0.0478473
RAB15	2587.02	1.04275	0.212196	4.91411	8.9188e-07	1.75144e-05
ARG2	697.612	-1.40361	0.262943	-5.33808	9.39383e-08	2.29905e-06
ZFP36L1	5272.33	1.29157	0.247549	5.21741	1.81438e-07	4.15116e-06
GALNT16	1452.68	1.32053	0.237536	5.55929	2.70878e-08	7.34963e-07
KIAA0247	1276.29	1.27521	0.223366	5.70908	1.13587e-08	3.3496e-07
SMOC1	93.7384	2.12645	0.540657	3.93309	8.38613e-05	0.000965634
RP6-91H8.3	31.2343	-2.12369	0.659701	-3.21917	0.00128562	0.00978853
DPF3	391.796	-1.59526	0.262945	-6.06689	1.30411e-09	4.5247e-08
LTBP2	11734.7	2.014	0.289778	6.95015	3.64893e-12	1.94516e-10
RPS6KL1	350.875	-1.54166	0.27318	-5.6434	1.66727e-08	4.77238e-07
FOS	995.299	2.8603	0.293634	9.74106	2.01435e-22	3.81625e-20
C14orf1	1572.11	1.51933	0.201429	7.54273	4.60244e-14	3.28457e-12
TGFB3	991.182	2.04751	0.230533	8.88165	6.58773e-19	8.22186e-17
VASH1	3026.27	1.58561	0.192478	8.23788	1.75287e-16	1.66643e-14
RP11-7F17.7	37.0816	-2.75503	0.735886	-3.74383	0.000181238	0.00187499
ZDHHC22	87.6671	2.07609	0.438276	4.73694	2.1697e-06	3.8632e-05
ISM2	74.2147	1.20922	0.446699	2.70701	0.00678924	0.0378192
DIO2	284.403	-2.48178	0.29224	-8.49226	2.0265e-17	2.11769e-15
GALC	1738.05	1.01062	0.197426	5.11901	3.07139e-07	6.68999e-06
PPP4R4	48.7366	-1.81079	0.533505	-3.39413	0.000688471	0.00582965
C14orf132	4836.88	2.19606	0.213671	10.2778	8.87698e-25	1.998e-22
BDKRB2	945.751	2.00513	0.231164	8.67404	4.17053e-18	4.7136e-16
RP11-404P21.9	33.4221	2.04104	0.724066	2.81886	0.00481946	0.0287772
CCDC85C	1268.24	-1.08201	0.242667	-4.45882	8.24103e-06	0.000125663
MOK	1395.95	-1.06976	0.197697	-5.41112	6.26314e-08	1.58437e-06
RP11-982M15.5	53.8543	-1.78137	0.647911	-2.74941	0.0059702	0.034141
ADSSL1	113.391	1.39168	0.390276	3.56589	0.000362629	0.0033708
ZBTB42	288.999	1.02517	0.277157	3.69889	0.000216542	0.00218204
C14orf80	51.2961	-2.06548	0.624107	-3.30949	0.00093466	0.00755684
KLF13	1469	2.09643	0.251716	8.32856	8.1829e-17	8.01073e-15
SCG5	59.1126	-1.59266	0.522386	-3.04882	0.00229741	0.0158377
RP11-758N13.1	271.63	-3.17407	0.864756	-3.67048	0.000242099	0.0023896
GREM1	17093.9	-2.89182	0.887669	-3.25777	0.00112292	0.00875918
SLC12A6	2801.44	1.12019	0.188968	5.92794	3.0676e-09	9.91191e-08
GOLGA8A	3592.83	-1.08707	0.231073	-4.70443	2.54577e-06	4.44774e-05
ANP32AP1	6.91686	5.68234	2.04182	2.78298	0.00538626	0.0314784
RP11-624L4.1	218.227	-4.75017	0.383133	-12.3982	2.67134e-35	1.19232e-32
RP11-62C7.2	5.37731	-6.42622	1.98314	-3.24042	0.00119353	0.00919558
RP11-265N7.2	53.7273	-5.02488	0.703879	-7.13884	9.41252e-13	5.53279e-11
RP11-265N7.1	200.224	-5.95999	0.999702	-5.96176	2.4953e-09	8.24482e-08
C15orf54	104.209	-3.8546	0.537438	-7.17218	7.38116e-13	4.45815e-11
THBS1	497415	-3.84653	0.236258	-16.2811	1.3453e-59	1.54031e-56
BMF	1787.06	1.38501	0.206787	6.69777	2.11622e-11	1.00231e-09
C15orf52	2140.6	-1.32866	0.257847	-5.1529	2.56488e-07	5.69027e-06
DISP2	157.131	1.73925	0.35567	4.89007	1.00801e-06	1.95471e-05
SPINT1	592.452	1.39985	0.266343	5.25584	1.47354e-07	3.44926e-06
SPTBN5	634.197	-1.45948	0.263741	-5.53378	3.134e-08	8.3958e-07
EHD4	4457.4	-1.27612	0.191229	-6.67325	2.50199e-11	1.17116e-09
CTD-2382E5.4	36.1082	-1.9753	0.654771	-3.01677	0.00255481	0.0172819
KRT8P50	24.9092	2.47025	0.859486	2.8741	0.00405175	0.025153
MAP1A	1267.38	2.72966	0.210141	12.9897	1.40038e-38	7.52606e-36
CKMT1B	79.7587	1.18356	0.443273	2.67005	0.00758405	0.0411366
AC011330.5	92.8575	1.3723	0.501471	2.73656	0.00620853	0.0352893
RP11-151N17.1	73.3001	-1.77328	0.512527	-3.45989	0.000540404	0.00474209
C15orf48	12.5379	-2.94896	1.08525	-2.7173	0.00658165	0.0369884
SQRDL	192.341	-1.12288	0.323044	-3.47594	0.000509064	0.00450006
SEMA6D	23.5585	3.08779	0.92922	3.32299	0.000890579	0.00726308
MYEF2	444.214	-1.17893	0.274765	-4.29068	1.78126e-05	0.000247474
SLC27A2	364.749	-1.92346	0.270399	-7.11343	1.13198e-12	6.55153e-11
C15orf65	64.2948	2.2712	0.521693	4.35352	1.33968e-05	0.000193345
RFX7	2317.77	1.77664	0.217236	8.1784	2.87636e-16	2.66712e-14
MYO1E	6292	-1.24699	0.193316	-6.45052	1.11465e-10	4.67407e-09
LDHAL6B	44.2455	-2.34007	0.672921	-3.47748	0.000506158	0.00447738
RP11-429D19.1	29.7916	-2.12423	0.68366	-3.10714	0.00188906	0.0134632
RP11-1069G10.2	84.9416	-2.33259	0.435271	-5.35894	8.37138e-08	2.06879e-06
RP11-244F12.3	4900.08	-1.19972	0.268983	-4.46019	8.18854e-06	0.000125183
LACTB	2464.29	-2.08232	0.223598	-9.31278	1.24526e-20	1.84229e-18
ZNF609	6484.62	1.25903	0.191823	6.56347	5.25687e-11	2.33055e-09
RBPMS2	178.76	1.7222	0.344422	5.00024	5.72576e-07	1.1734e-05
CILP	53.6125	3.79999	0.710442	5.34877	8.85526e-08	2.17735e-06
IGDCC3	46.9284	2.29233	0.626171	3.66087	0.00025136	0.00247174
RP11-342M21.2	132.844	-1.7589	0.533617	-3.29618	0.000980087	0.00783772
SKOR1	39.5185	2.33431	0.739146	3.15812	0.00158792	0.0116707
ITGA11	8279.93	1.65442	0.276492	5.9836	2.18257e-09	7.29925e-08
CORO2B	139.327	1.59757	0.455938	3.50392	0.000458471	0.00411639
RP11-253M7.1	272.937	-1.14749	0.322326	-3.56002	0.000370829	0.0034326
TLE3	6906.26	1.1411	0.193031	5.91149	3.39022e-09	1.08479e-07
RP11-543G18.1	6.29943	5.54662	2.00762	2.76279	0.00573094	0.0330382
RP11-1006G14.4	378.36	1.09574	0.274252	3.99539	6.45868e-05	0.000766762
NEO1	1866.97	1.11873	0.22356	5.00419	5.60977e-07	1.15412e-05
HCN4	48.2334	-2.60975	0.589507	-4.427	9.55519e-06	0.000143459
C15orf59	344.674	1.32711	0.28213	4.70388	2.55262e-06	4.45466e-05
SEMA7A	4303.16	-2.67154	0.217169	-12.3017	8.87191e-35	3.83005e-32
ARID3B	904.444	-1.18302	0.220019	-5.3769	7.5781e-08	1.888e-06
C15orf39	909.953	1.59345	0.251604	6.33316	2.40187e-10	9.48289e-09
ODF3L1	18.0334	4.58589	1.30969	3.5015	0.000462649	0.00414401
PEAK1	6445.67	1.57419	0.187736	8.38514	5.06648e-17	5.09239e-15
[truncated: 738 more rows]

## Sheet: Significant genes n=247
Supplemental Table S4. Genes significantly DE after T3 treatment of osteochondral explants
Ensembl_ID	Gene_Name	Basemean	log2FC T3	FC T3	P-value	FDR
ENSG00000009950	MLXIPL	12.2431	7.2329	150.425	4.30877e-18	3.61219e-15
ENSG00000170458	CD14	131.639	4.64151	24.9594	5.19021e-25	8.70226e-22
ENSG00000127241	MASP1	49.3942	4.02717	16.3042	7.20778e-13	3.45287e-10
ENSG00000166509	CLEC3A	837.841	3.86423	14.5629	8.69642e-33	2.9162e-29
ENSG00000171388	APLN	14.9463	3.85724	14.4926	1.7606e-09	4.78693e-07
ENSG00000136383	ALPK3	61.3682	3.75341	13.4862	2.78018e-21	3.10762e-18
ENSG00000173918	C1QTNF1	91.4416	3.29785	9.83448	3.05538e-15	1.70762e-12
ENSG00000091986	CCDC80	2436.9	3.27123	9.65471	1.30054e-47	1.30835e-43
ENSG00000119900	OGFRL1	260.25	3.26587	9.61889	1.58069e-15	9.35397e-13
ENSG00000168453	HR	140.635	3.17374	9.02382	4.2644e-31	1.0725e-27
ENSG00000139438	FAM222A	12.4188	3.13919	8.81027	2.84691e-06	0.000299636
ENSG00000183114	FAM43B	47.4589	3.11127	8.64143	2.85165e-17	1.98879e-14
ENSG00000163531	NFASC	8.42343	3.04389	8.2471	2.03413e-06	0.000229944
ENSG00000105516	DBP	40.6479	2.95996	7.781	1.52328e-08	3.12738e-06
ENSG00000149177	PTPRJ	52.7917	2.91698	7.55265	1.61501e-17	1.24977e-14
ENSG00000121281	ADCY7	13.2686	2.79274	6.92943	7.12002e-12	3.11423e-09
ENSG00000162493	PDPN	411.52	2.77063	6.82406	3.72254e-20	3.74488e-17
ENSG00000188338	SLC38A3	40.3635	2.73359	6.65108	2.15902e-11	8.68791e-09
ENSG00000139219	COL2A1	97438	2.67496	6.3862	8.23368e-08	1.29423e-05
ENSG00000173868	PHOSPHO1	124.593	2.67304	6.3777	2.96539e-17	1.98879e-14
ENSG00000184471	C1QTNF8	321.144	2.60534	6.08536	2.57607e-11	9.9674e-09
ENSG00000163873	GRIK3	28.0315	2.56367	5.91209	3.72051e-07	5.12716e-05
ENSG00000143248	RGS5	47.4931	2.55966	5.89567	6.28142e-07	7.89889e-05
ENSG00000151468	CCDC3	84.2035	2.54674	5.84312	4.85367e-07	6.25999e-05
ENSG00000130600	H19	252.137	2.53246	5.78559	1.75047e-08	3.52195e-06
ENSG00000054938	CHRDL2	28.1462	2.52526	5.75679	0.000121349	0.00767782
ENSG00000144152	FBLN7	73.5678	2.40851	5.30926	6.45322e-09	1.47544e-06
ENSG00000185112	FAM43A	19.5639	2.37484	5.18678	2.75909e-08	4.95651e-06
ENSG00000087303	NID2	12.8398	2.28035	4.85795	2.38335e-08	4.61087e-06
ENSG00000159674	SPON2	124.921	2.26969	4.8222	4.72273e-07	6.19702e-05
ENSG00000136869	TLR4	21.7284	2.26538	4.8078	1.41819e-05	0.00117435
ENSG00000087266	SH3BP2	197.196	2.26058	4.79186	2.34411e-22	2.94771e-19
ENSG00000214140	PRCD	9.63775	2.22989	4.69097	0.000247324	0.0138226
ENSG00000131480	AOC2	215.465	2.18561	4.5492	7.48151e-14	3.7632e-11
ENSG00000049540	ELN	21.1418	2.18246	4.53927	0.000433817	0.0222663
ENSG00000141524	TMC6	14.712	2.08889	4.2542	0.00099025	0.0423911
ENSG00000136859	ANGPTL2	218.19	2.07843	4.22347	1.79753e-24	2.5833e-21
ENSG00000100100	PIK3IP1	23.8588	2.02999	4.08401	2.1169e-06	0.000236622
ENSG00000245532	NEAT1	859.663	2.01556	4.04336	1.87373e-09	4.96046e-07
ENSG00000121005	CRISPLD1	179.775	1.98948	3.97094	1.84034e-07	2.68316e-05
ENSG00000095303	PTGS1	24.6607	1.98819	3.9674	1.06024e-09	3.33312e-07
ENSG00000171385	KCND3	33.004	1.98337	3.95417	6.77347e-10	2.27137e-07
ENSG00000078804	TP53INP2	26.4832	1.97676	3.93607	1.29345e-09	3.82709e-07
ENSG00000105711	SCN1B	27.3315	1.91909	3.78185	6.11081e-06	0.000585954
ENSG00000113140	SPARC	16635.7	1.91605	3.7739	1.17363e-18	1.07334e-15
ENSG00000186340	THBS2	92.4855	1.91095	3.76058	8.10164e-12	3.39594e-09
ENSG00000119138	KLF9	249.796	1.9081	3.75314	4.54847e-33	2.28788e-29
ENSG00000138615	CILP	979.118	1.90386	3.74212	1.55074e-07	2.29418e-05
ENSG00000165507	DEPP1	57.8454	1.89995	3.73199	1.6238e-10	5.83407e-08
ENSG00000158008	EXTL1	52.6866	1.89572	3.72108	1.11733e-06	0.000133814
ENSG00000152377	SPOCK1	34.7231	1.86202	3.63516	4.59155e-08	7.57229e-06
ENSG00000124126	PREX1	248.121	1.84077	3.58202	3.04342e-12	1.39167e-09
ENSG00000178343	SHISA3	24.0565	1.82939	3.55388	0.000343503	0.0181876
ENSG00000188763	FZD9	128.404	1.81618	3.52148	3.26494e-10	1.1326e-07
ENSG00000108551	RASD1	60.6311	1.80336	3.49031	1.09004e-08	2.38386e-06
ENSG00000114480	GBE1	131.862	1.79253	3.46421	0.000545177	0.0271509
ENSG00000130035	GALNT8	32.4768	1.77516	3.42276	1.40247e-09	4.0311e-07
ENSG00000198355	PIM3	773.573	1.76507	3.39891	2.22835e-06	0.000246343
ENSG00000170271	FAXDC2	120.381	1.74024	3.34091	4.62642e-07	6.19702e-05
ENSG00000204248	COL11A2	6867.17	1.70697	3.26475	1.58279e-05	0.00127383
ENSG00000179930	ZNF648	12.714	1.69731	3.24296	0.000159063	0.00963963
ENSG00000170962	PDGFD	41.9503	1.69544	3.23875	0.000162373	0.00978128
ENSG00000276023	DUSP14	14.5894	1.67002	3.1822	0.000214476	0.0121105
ENSG00000128274	A4GALT	30.4641	1.66024	3.1607	6.64097e-06	0.000620276
ENSG00000067177	PHKA1	43.1577	1.65562	3.15059	0.000125172	0.0077342
ENSG00000134986	NREP	27.477	1.63908	3.11466	0.00011127	0.00708463
ENSG00000183798	EMILIN3	88.4175	1.61979	3.07331	4.25906e-09	1.04503e-06
ENSG00000006611	USH1C	7.60645	1.61063	3.05385	0.00107396	0.0450169
ENSG00000160161	CILP2	150.129	1.60513	3.04223	2.68453e-06	0.000287302
ENSG00000164694	FNDC1	93.6257	1.60029	3.03204	3.50004e-07	4.89033e-05
ENSG00000168061	SAC3D1	12.2613	1.59231	3.01532	0.000123566	0.0077342
ENSG00000185215	TNFAIP2	27.71	1.58315	2.99623	1.17348e-05	0.00101769
ENSG00000187134	AKR1C1	16.6249	1.57188	2.97292	1.91767e-05	0.00149549
ENSG00000073060	SCARB1	50.1006	1.5703	2.96966	3.28558e-09	8.4751e-07
ENSG00000261713	SSTR5-AS1	45.8686	1.5702	2.96947	0.00017134	0.0101993
ENSG00000103490	PYCARD	20.5287	1.56745	2.9638	4.65902e-06	0.000468697
ENSG00000154978	VOPP1	135.262	1.55459	2.93751	4.25649e-08	7.13671e-06
ENSG00000198722	UNC13B	46.414	1.5519	2.93203	2.61975e-07	3.71193e-05
ENSG00000140511	HAPLN3	20.8689	1.54443	2.9169	9.86586e-06	0.000870619
ENSG00000162390	ACOT11	34.5194	1.54233	2.91265	1.05432e-06	0.000127788
ENSG00000034971	MYOC	47.9326	1.54223	2.91245	9.25478e-07	0.000114942
ENSG00000113119	TMCO6	12.0226	1.53987	2.90768	0.000981399	0.0421917
ENSG00000204291	COL15A1	44.8939	1.53726	2.90244	0.000511379	0.0257223
ENSG00000204103	MAFB	12.7249	1.52118	2.87025	0.00118808	0.0489838
ENSG00000146376	ARHGAP18	16.5999	1.51364	2.8553	0.000567708	0.0279958
ENSG00000162804	SNED1	160.123	1.50387	2.83602	5.98318e-09	1.39979e-06
ENSG00000112280	COL9A1	93.8535	1.49387	2.81644	8.4769e-06	0.000768267
ENSG00000157150	TIMP4	420.828	1.48217	2.79369	8.18665e-15	4.33462e-12
ENSG00000166016	ABTB2	37.5919	1.47912	2.78779	0.000193366	0.0111797
ENSG00000155254	MARVELD1	106.807	1.4716	2.7733	6.69136e-09	1.49589e-06
ENSG00000070371	CLTCL1	51.3074	1.45683	2.74505	2.45304e-08	4.65615e-06
ENSG00000168542	COL3A1	5990.91	1.45591	2.7433	2.53565e-05	0.00187563
ENSG00000162576	MXRA8	171.23	1.44723	2.72684	8.20728e-10	2.6634e-07
ENSG00000175906	ARL4D	64.293	1.44678	2.72599	0.000724985	0.0334404
ENSG00000111319	SCNN1A	260.872	1.4418	2.71659	1.38975e-07	2.08671e-05
ENSG00000064309	CDON	143.477	1.42976	2.69403	3.48888e-06	0.000361837
ENSG00000161544	CYGB	37.4899	1.42794	2.69062	2.44349e-05	0.00182085
ENSG00000267221	C17orf113	12.4631	1.42474	2.68466	0.000416862	0.0215058
ENSG00000182752	PAPPA	79.395	1.42326	2.6819	6.11582e-06	0.000585954
ENSG00000169184	MN1	144.197	1.41649	2.66936	1.24626e-10	4.64346e-08
ENSG00000127528	KLF2	76.6936	1.38576	2.61309	0.000286629	0.0156712
ENSG00000187595	ZNF385C	61.2682	1.38438	2.6106	2.56548e-08	4.7794e-06
ENSG00000119669	IRF2BPL	120.16	1.37265	2.58946	1.02331e-06	0.000125542
ENSG00000131389	SLC6A6	8.73652	1.36654	2.57851	0.000973532	0.0420332
ENSG00000012171	SEMA3B	84.75	1.35613	2.55998	0.00018294	0.0108258
ENSG00000160360	GPSM1	655.945	1.35012	2.54933	7.78354e-06	0.00071184
ENSG00000137193	PIM1	9.28911	1.32372	2.50311	0.00058461	0.0285494
ENSG00000103319	EEF2K	185.65	1.32083	2.49809	5.23654e-08	8.49672e-06
ENSG00000164626	KCNK5	165.809	1.31966	2.49607	3.50136e-09	8.80592e-07
ENSG00000125730	C3	43.3751	1.28459	2.43612	0.000621914	0.0296514
ENSG00000169047	IRS1	55.6921	1.28152	2.43095	0.000336995	0.0180832
ENSG00000059145	UNKL	34.9148	1.27867	2.42615	1.08046e-05	0.000945165
ENSG00000064225	ST3GAL6	27.847	1.27449	2.41913	0.000605906	0.0294464
ENSG00000164086	DUSP7	50.805	1.27187	2.41474	0.000215485	0.0121105
ENSG00000170891	CYTL1	960.529	1.26601	2.40495	0.000101454	0.00664024
ENSG00000145555	MYO10	118.16	1.25339	2.38402	2.32298e-05	0.00174397
ENSG00000117385	P3H1	173.67	1.23735	2.35765	1.61269e-05	0.00128759
ENSG00000111199	TRPV4	263.717	1.22569	2.33868	1.34402e-08	2.87678e-06
ENSG00000165655	ZNF503	53.7257	1.21754	2.3255	1.38263e-07	2.08671e-05
ENSG00000196739	COL27A1	329.647	1.19808	2.29434	6.65903e-06	0.000620276
ENSG00000060718	COL11A1	2219.65	1.19615	2.29127	0.000126077	0.0077342
ENSG00000120875	DUSP4	23.5283	1.19236	2.28526	0.000126084	0.0077342
ENSG00000110697	PITPNM1	85.4641	1.18972	2.28108	0.000271514	0.0150079
ENSG00000140807	NKD1	36.0686	1.18711	2.27696	0.000359623	0.0188427
ENSG00000081913	PHLPP1	26.3587	1.18552	2.27446	5.4099e-05	0.00375335
ENSG00000134013	LOXL2	51.3594	1.16137	2.2367	0.000284438	0.0156363
ENSG00000214717	ZBED1	69.8384	1.15916	2.23327	2.67123e-08	4.88592e-06
ENSG00000100234	TIMP3	435.609	1.15149	2.22143	1.154e-09	3.51796e-07
ENSG00000151079	KCNA6	82.5873	1.14603	2.21304	5.06402e-09	1.21295e-06
ENSG00000206190	ATP10A	123.114	1.14371	2.20948	9.1523e-06	0.000822073
ENSG00000137441	FGFBP2	1086.67	1.14102	2.20536	4.00723e-05	0.00287948
ENSG00000161542	PRPSAP1	51.5893	1.13892	2.20216	0.000205745	0.0118274
ENSG00000159307	SCUBE1	1496.4	1.13885	2.20205	5.68811e-06	0.000555557
ENSG00000123243	ITIH5	68.3277	1.13089	2.18994	1.8708e-06	0.000216325
ENSG00000170525	PFKFB3	394.663	1.11926	2.17235	1.33684e-06	0.000158219
ENSG00000171992	SYNPO	177.881	1.1166	2.16835	3.82749e-08	6.52619e-06
ENSG00000123095	BHLHE41	58.2733	1.11483	2.16569	4.21786e-05	0.00298815
ENSG00000067057	PFKP	140.062	1.10926	2.15735	4.83407e-06	0.000481492
ENSG00000122863	CHST3	606.316	1.09114	2.13042	2.16984e-08	4.28012e-06
ENSG00000142208	AKT1	180.216	1.06019	2.08521	1.26838e-07	1.96306e-05
ENSG00000004399	PLXND1	148.484	1.0338	2.04741	0.0007313	0.0334404
ENSG00000198108	CHSY3	45.6396	1.02642	2.03696	0.000835301	0.0370182
ENSG00000137809	ITGA11	235.043	1.02513	2.03514	5.04861e-07	6.42898e-05
ENSG00000160111	CPAMD8	2044.3	1.01394	2.01941	2.03429e-06	0.000229944
ENSG00000141696	P3H4	171.599	1.01196	2.01665	0.000337936	0.0180832
ENSG00000188488	SERPINA5	911.915	1.00639	2.00888	4.09073e-07	5.56118e-05
ENSG00000021762	OSBPL5	518.413	0.980138	1.97265	2.36611e-06	0.000258729
ENSG00000115318	LOXL3	46.4583	0.978062	1.96982	3.74934e-06	0.000384881
ENSG00000176971	FIBIN	191.06	0.977643	1.96925	0.000679092	0.0319237
ENSG00000171604	CXXC5	52.111	0.97317	1.96315	0.00103929	0.0437459
ENSG00000107821	KAZALD1	89.9306	0.969215	1.95777	2.07649e-05	0.00159462
ENSG00000132613	MTSS2	127.123	0.956501	1.9406	1.73775e-05	0.00137652
ENSG00000106991	ENG	53.1567	0.950824	1.93298	0.000486438	0.0248404
ENSG00000116604	MEF2D	100.487	0.946642	1.92738	1.55037e-06	0.000181358
ENSG00000103222	ABCC1	270.134	0.936173	1.91345	1.68436e-09	4.70684e-07
ENSG00000185432	METTL7A	541.454	0.929061	1.90404	1.80668e-05	0.00141994
ENSG00000103710	RASL12	82.2628	0.923762	1.89706	7.44319e-05	0.00495884
ENSG00000126368	NR1D1	86.9973	0.916125	1.88704	6.62077e-05	0.00450034
ENSG00000173482	PTPRM	248.858	0.909284	1.87811	1.51731e-08	3.12738e-06
ENSG00000154122	ANKH	499.587	0.906901	1.87501	2.67496e-06	0.000287302
ENSG00000186111	PIP5K1C	67.7548	0.906512	1.87451	0.00100669	0.0429124
ENSG00000130592	LSP1	138.047	0.905902	1.87372	0.000340708	0.0181351
ENSG00000108509	CAMTA2	40.2351	0.901244	1.86768	0.000141939	0.00865399
ENSG00000112562	SMOC2	1838.64	0.896065	1.86098	3.67989e-08	6.38271e-06
ENSG00000128602	SMO	150.208	0.889725	1.85282	0.000633032	0.0300392
ENSG00000136111	TBC1D4	81.3425	0.861838	1.81735	0.000190976	0.0111053
ENSG00000138835	RGS3	65.1935	0.831226	1.7792	0.000763459	0.0345206
ENSG00000083444	PLOD1	304.696	0.825006	1.77154	9.46407e-06	0.000842553
ENSG00000172819	RARG	236.679	0.793977	1.73385	7.40818e-05	0.00495884
ENSG00000173905	GOLIM4	178.827	0.788037	1.72672	1.93164e-07	2.77605e-05
ENSG00000082641	NFE2L1	603.999	0.77835	1.71517	4.74325e-07	6.19702e-05
ENSG00000144857	BOC	764.993	0.771628	1.7072	1.42417e-05	0.00117435
ENSG00000240184	PCDHGC3	125.496	0.755604	1.68834	7.16193e-06	0.000661
ENSG00000072682	P4HA2	317.225	0.754972	1.6876	0.0008717	0.0382939
ENSG00000008441	NFIX	415.339	0.747991	1.67945	2.00833e-05	0.00155414
ENSG00000141526	SLC16A3	107.404	0.745978	1.67711	0.00109295	0.0454427
ENSG00000182492	BGN	2499.92	0.698598	1.62293	0.000356685	0.0187866
ENSG00000143641	GALNT2	218.52	0.636104	1.55413	0.00113458	0.0469709
ENSG00000110651	CD81	577.392	0.612164	1.52855	0.000640525	0.030252
ENSG00000067182	TNFRSF1A	182.085	0.600406	1.51614	0.000963798	0.0417923
ENSG00000157766	ACAN	72544	0.595987	1.51151	0.00120243	0.049157
ENSG00000067225	PKM	828.603	0.535621	1.44957	0.00084226	0.0371629
ENSG00000100994	PYGB	277.549	-0.633217	-1.55102	0.00040957	0.0212385
ENSG00000124942	AHNAK	4568.85	-0.64119	-1.55961	0.000306517	0.0166679
ENSG00000160310	PRMT2	70.0506	-0.740877	-1.67119	0.000790218	0.0353315
ENSG00000184205	TSPYL2	102.157	-0.798943	-1.73983	0.000619926	0.0296514
ENSG00000135486	HNRNPA1	283.124	-0.802569	-1.7442	1.20903e-05	0.00103956
ENSG00000167996	FTH1	922.676	-0.813945	-1.75801	0.000610289	0.0295169
ENSG00000168874	ATOH8	315.029	-0.818173	-1.76317	0.000560644	0.0277836
ENSG00000112320	SOBP	44.9267	-0.871308	-1.82932	0.000778578	0.0349665
ENSG00000155366	RHOC	65.8531	-0.872395	-1.8307	0.00109315	0.0454427
ENSG00000147655	RSPO2	84.2671	-0.875545	-1.8347	0.000308658	0.0166941
ENSG00000167468	GPX4	60.5123	-0.902565	-1.86939	0.000700041	0.0325377
ENSG00000064042	LIMCH1	272.209	-0.916528	-1.88757	0.000817012	0.0363679
ENSG00000126803	HSPA2	97.9559	-0.927029	-1.90136	0.00103459	0.0437312
ENSG00000185650	ZFP36L1	102.168	-0.931508	-1.90727	0.00101264	0.0429836
ENSG00000120899	PTK2B	140.497	-0.983714	-1.97755	5.54301e-06	0.000546693
ENSG00000131386	GALNT15	1100.05	-0.995759	-1.99413	4.16609e-06	0.000423342
ENSG00000142632	ARHGEF19	74.2686	-1.00556	-2.00772	1.36728e-05	0.00114624
ENSG00000173598	NUDT4	210.79	-1.00878	-2.01221	2.20836e-05	0.00168304
ENSG00000129596	CDO1	553.469	-1.06399	-2.09071	0.000742793	0.0338122
ENSG00000188783	PRELP	4473.61	-1.06839	-2.09709	5.305e-05	0.00370613
ENSG00000148498	PARD3	57.1163	-1.12373	-2.17909	4.18978e-05	0.00298815
ENSG00000169715	MT1E	151.345	-1.14629	-2.21344	0.000212315	0.0120672
ENSG00000026025	VIM	4236.36	-1.14817	-2.21633	1.07565e-15	6.76315e-13
ENSG00000178035	IMPDH2	74.4389	-1.16666	-2.24491	0.000502034	0.0253792
ENSG00000188257	PLA2G2A	984.442	-1.23297	-2.3505	1.44717e-05	0.00118296
ENSG00000170345	FOS	55.0368	-1.23947	-2.36112	6.26829e-05	0.00428973
ENSG00000115884	SDC1	48.7239	-1.29766	-2.4583	0.000542642	0.0271509
ENSG00000149968	MMP3	8188.39	-1.31	-2.47941	0.000187774	0.0109826
ENSG00000223768	LINC00205	18.7758	-1.31853	-2.49411	0.000107892	0.00691335
ENSG00000185561	TLCD2	16.7257	-1.34364	-2.53791	0.000898787	0.0393122
ENSG00000135046	ANXA1	757.848	-1.35315	-2.55469	0.000256856	0.0142761
ENSG00000279526	AC011239.2	28.1233	-1.40437	-2.64703	2.75651e-05	0.00201429
ENSG00000159388	BTG2	74.6211	-1.42393	-2.68316	3.47283e-05	0.00251343
ENSG00000168913	ENHO	24.457	-1.42487	-2.68491	0.000765218	0.0345206
ENSG00000137285	TUBB2B	12.7719	-1.43585	-2.70542	7.24705e-05	0.00489298
ENSG00000211445	GPX3	1811.18	-1.51396	-2.85592	5.59414e-08	8.93286e-06
ENSG00000111799	COL12A1	597.616	-1.52669	-2.88124	2.76315e-05	0.00201429
ENSG00000158292	GPR153	54.7169	-1.59405	-3.01895	1.26286e-05	0.00107664
ENSG00000105664	COMP	10499	-1.64062	-3.11799	2.85935e-06	0.000299636
ENSG00000144668	ITGA9	13.1198	-1.6489	-3.13594	0.000730873	0.0334404
ENSG00000091136	LAMB1	37.612	-1.66433	-3.16967	0.00010231	0.00664024
ENSG00000041982	TNC	1330.71	-1.66683	-3.17516	9.09078e-05	0.00601666
ENSG00000187955	COL14A1	25.2192	-1.66867	-3.17921	0.000164884	0.00987343
ENSG00000137699	TRIM29	23.1314	-1.68504	-3.21549	0.000209736	0.0119883
ENSG00000164761	TNFRSF11B	681.094	-1.7329	-3.32395	6.57366e-06	0.000620276
ENSG00000110218	PANX1	9.559	-1.84001	-3.58012	0.000392762	0.0204725
ENSG00000136425	CIB2	7.39037	-1.90519	-3.74558	0.000701858	0.0325377
ENSG00000123500	COL10A1	63.9283	-1.96171	-3.89522	0.000921662	0.0401382
ENSG00000102007	PLP2	22.9328	-2.02509	-4.07017	0.00120267	0.049157
ENSG00000171954	CYP4F22	7.5424	-2.04034	-4.11342	5.80653e-05	0.00400094
ENSG00000003987	MTMR7	11.5296	-2.06841	-4.19423	0.000578671	0.0283972
ENSG00000131016	AKAP12	17.3732	-2.09637	-4.27633	0.000124312	0.0077342
ENSG00000288398	AL109627.1	6.34565	-2.15987	-4.46873	0.000619875	0.0296514
ENSG00000152583	SPARCL1	15.7789	-2.25811	-4.78365	0.000499895	0.0253792
ENSG00000038427	VCAN	66.3655	-2.26406	-4.80342	0.00120694	0.049157
ENSG00000183570	PCBP3	8.12457	-2.27387	-4.83619	4.97401e-05	0.0034992
ENSG00000197299	BLM	27.6873	-2.5497	-5.85511	0.000684429	0.0320249
ENSG00000183160	TMEM119	47.2283	-2.67549	-6.38854	1.31445e-05	0.00111121
ENSG00000074181	NOTCH3	19.8896	-2.71751	-6.57738	1.45812e-05	0.00118296
ENSG00000198915	RASGEF1A	6.92291	-2.74059	-6.68343	0.000184341	0.0108448
ENSG00000160862	AZGP1	17.1021	-2.74229	-6.69134	0.000102192	0.00664024
ENSG00000079337	RAPGEF3	6.83576	-2.8897	-7.41116	2.24924e-05	0.0017013
ENSG00000171819	ANGPTL7	309.96	-3.01805	-8.10075	1.18898e-28	2.39224e-25
ENSG00000132386	SERPINF1	34.5383	-3.09828	-8.56395	0.000105238	0.00678653
ENSG00000176387	HSD11B2	7.99393	-3.74449	-13.4031	2.93147e-08	5.17378e-06

## Sheet: Data for ROC
Supplemental Table S5. The counts of target genes for ROC analysis
Samples	CLASS	MAFB	C1QTNF1	COL3A1	ANGPTL2
1	OA	28	64	19589	4194
2	OA	241	37	13179	5424
3	OA	75	90	14662	3230
4	OA	61	74	19507	2322
5	OA	14	59	35987	4817
6	OA	568	835	136532	9806
7	OA	89	76	88619	15842
8	OA	69	40	58570	13876
9	OA	140	56	154534	19145
10	OA	172	50	53981	18344
11	OA	355	90	195766	13900
12	OA	670	229	363743	14194
13	OA	392	80	267465	15616
14	OA	318	181	359198	14562
15	OA	1484	305	507489	17170
16	OA	265	49	111995	13025
17	OA	477	74	47037	1000
18	OA	227	69	83250	14206
19	OA	781	348	474300	13644
20	OA	1184	171	176779	8263
21	Normal	20	29	1444	1569
22	Normal	16	4	7382	2112
23	Normal	2	2	556	1282
24	Normal	44	39	56486	19717
25	Normal	97	52	26098	3865
26	Normal	42	24	5855	1698
27	Normal	49	75	12940	3670
28	Normal	18	24	20424	5923
29	Normal	198	37	54853	6794
30	Normal	258	99	5716	476
31	Normal	198	22	27287	4907
32	Normal	113	39	2629	1042
33	Normal	252	33	41046	5870
34	Normal	112	22	3294	764
35	Normal	258	131	4340	725
36	Normal	40	29	78857	6983
37	Normal	279	94	85859	3040
38	Normal	276	40	4326	917
